# Supplementary material for: Change in the faunal composition of mosquitoes (Diptera: Culicidae) along a heterogeneous landscape gradient in the Brazilian Amazon
Source: PLoS One. 2023 Jul 13;18(7):e0288646. doi: 10.1371/journal.pone.0288646 (PMC10343073; doi:10.1371/journal.pone.0288646)
Supplement: S1 Table — (XLSX) [file pone.0288646.s002.xlsx]

## Sheet: Sheet1
Collection date	Nº colletion	N° trap	Specie	Female	Male	Immature	Total	Environment	Site	Season	Latitude S	Longitude W
17 to 21/11/20	1	25	Aedes albopictus	3	1	0	4	Peridomicile	Principal	Rainy	01º48.611'	060º20.655'
17 to 21/11/20	1	37	Aedes albopictus	2	1	0	3	Peridomicile	Novo paraiso	Rainy	01º46.609'	060º19.380'
17 to 21/11/20	1	39	Aedes albopictus	3	0	0	3	Forest	Novo paraiso	Rainy	01º46.566'	060º19.399'
17 to 21/11/20	1	46	Aedes albopictus	11	14	0	25	Peridomicile	Samuel	Rainy	01º48.525'	060º19.089'
17 to 21/11/20	1	47	Aedes albopictus	0	2	0	2	Forest edge	Samuel	Rainy	01º48.514'	060º19.020'
17 to 21/11/20	1	49	Aedes albopictus	0	3	0	3	Peridomicile	Samuel	Rainy	01º48.865'	060º19.070'
17 to 21/11/20	1	137	Aedes albopictus	1	0	0	1	Forest edge	Taxista	Rainy	01º48.219'	060º21.278'
17 to 21/11/20	1	157	Aedes albopictus	8	10	0	18	Peridomicile	Samuel	Rainy	01º48.871'	060º19.073'
17 to 21/11/20	1	3	Culex urichii	1	1	0	2	Forest	Gusmão	Rainy	01º48.302'	060º16.514'
17 to 21/11/20	1	6	Culex urichii	0	2	0	2	Forest	Gusmão	Rainy	01º48.210'	060º16.468'
17 to 21/11/20	1	9	Culex urichii	4	3	5	12	Forest	Gusmão	Rainy	01º48.433'	060º16.495'
17 to 21/11/20	1	16	Culex urichii	2	2	0	4	Peridomicile	Principal	Rainy	01º47.552	060º17.706'
17 to 21/11/20	1	17	Culex urichii	1	3	0	4	Forest edge	Principal	Rainy	01º47.596'	060º17.715'
17 to 21/11/20	1	21	Culex urichii	1	2	0	3	Forest	Principal	Rainy	01º48.585'	060º19.409'
17 to 21/11/20	1	27	Culex urichii	1	0	0	1	Forest	Principal	Rainy	01º48.562'	060º20.696'
17 to 21/11/20	1	36	Culex urichii	0	0	4	4	Forest	Taxista	Rainy	01º47.151'	060º21.920'
17 to 21/11/20	1	40	Culex urichii	10	1	0	11	Peridomicile	Novo paraiso	Rainy	01º46.767'	060º19.332'
17 to 21/11/20	1	43	Culex urichii	0	2	0	2	Peridomicile	Samuel	Rainy	01º48.401'	060º19.181'
17 to 21/11/20	1	46	Culex urichii	1	0	0	1	Peridomicile	Samuel	Rainy	01º48.525'	060º19.089'
17 to 21/11/20	1	47	Culex urichii	2	1	0	3	Forest edge	Samuel	Rainy	01º48.514'	060º19.020'
17 to 21/11/20	1	48	Culex urichii	1	0	0	1	Forest	Samuel	Rainy	01º48.474'	060º18.979'
17 to 21/11/20	1	51	Culex urichii	1	1	0	2	Forest	Samuel	Rainy	01º48.877'	060º19.166'
17 to 21/11/20	1	53	Culex urichii	1	0	0	1	Forest edge	Samuel	Rainy	01º49.010'	060º19.174'
17 to 21/11/20	1	54	Culex urichii	0	2	0	2	Forest	Samuel	Rainy	01º49.040'	060º19.270'
17 to 21/11/20	1	74	Culex urichii	0	1	0	1	Forest edge	Principal	Rainy	01º48.588'	060º19.436'
17 to 21/11/20	1	117	Culex urichii	7	6	0	13	Forest	Gusmão	Rainy	01º48.435'	060º16.496'
17 to 21/11/20	1	119	Culex urichii	0	3	0	3	Forest edge	Gusmão	Rainy	01º48.618'	060º16.494'
17 to 21/11/20	1	127	Culex urichii	1	0	0	1	Peridomicile	Principal	Rainy	01º48.406'	060º19.488'
17 to 21/11/20	1	135	Culex urichii	2	1	0	3	Forest	Principal	Rainy	01º48.563'	060º20.694'
17 to 21/11/20	1	139	Culex urichii	2	3	0	5	Peridomicile	Taxista	Rainy	01º47.292'	060º21.536'
17 to 21/11/20	1	140	Culex urichii	0	3	0	3	Forest edge	Taxista	Rainy	01°47.179´	060°21.327´
17 to 21/11/20	1	147	Culex urichii	1	0	0	1	Forest	Novo paraiso	Rainy	01º46.564'	060º19.397'
17 to 21/11/20	1	3	Culex (Melanoconion) sp	3	0	0	3	Forest	Gusmão	Rainy	01º48.302'	060º16.514'
17 to 21/11/20	1	5	Culex (Melanoconion) sp	0	4	0	4	Forest edge	Gusmão	Rainy	01º48.240'	060º16.460'
17 to 21/11/20	1	8	Culex (Melanoconion) sp	3	2	0	5	Forest edge	Gusmão	Rainy	01º48.462'	060º16.441'
17 to 21/11/20	1	9	Culex (Melanoconion) sp	10	3	3	16	Forest	Gusmão	Rainy	01º48.433'	060º16.495'
17 to 21/11/20	1	12	Culex (Melanoconion) sp	3	6	0	9	Forest	Gusmão	Rainy	01º49.038	060º 19.060
17 to 21/11/20	1	13	Culex (Melanoconion) sp	2	2	0	4	Peridomicile	Terra preta	Rainy	01º45.856'	060º17.145'
17 to 21/11/20	1	15	Culex (Melanoconion) sp	20	14	0	34	Forest	Terra preta	Rainy	01º45.798'	060º17.046'
17 to 21/11/20	1	17	Culex (Melanoconion) sp	6	7	0	13	Forest edge	Principal	Rainy	01º47.596'	060º17.715'
17 to 21/11/20	1	18	Culex (Melanoconion) sp	0	2	0	2	Forest	Principal	Rainy	01º47.613'	060º17.714'
17 to 21/11/20	1	25	Culex (Melanoconion) sp	2	1	0	3	Peridomicile	Principal	Rainy	01º48.611'	060º20.655'
17 to 21/11/20	1	26	Culex (Melanoconion) sp	3	4	0	7	Forest edge	Principal	Rainy	01º48.601'	060º20.675'
17 to 21/11/20	1	28	Culex (Melanoconion) sp	4	0	0	4	Peridomicile	Taxista	Rainy	01º48.265'	060º21.352'
17 to 21/11/20	1	31	Culex (Melanoconion) sp	5	1	0	6	Peridomicile	Taxista	Rainy	01º47.315'	060º21.536'
17 to 21/11/20	1	33	Culex (Melanoconion) sp	1	1	0	2	Forest	Taxista	Rainy	01º47.376'	060º21.563'
17 to 21/11/20	1	40	Culex (Melanoconion) sp	0	1	0	1	Peridomicile	Novo paraiso	Rainy	01º46.767'	060º19.332'
17 to 21/11/20	1	44	Culex (Melanoconion) sp	9	6	0	15	Forest edge	Samuel	Rainy	01º48.408'	060º19.189'
17 to 21/11/20	1	46	Culex (Melanoconion) sp	1	0	0	1	Peridomicile	Samuel	Rainy	01º48.525'	060º19.089'
17 to 21/11/20	1	48	Culex (Melanoconion) sp	1	5	0	6	Forest	Samuel	Rainy	01º48.474'	060º18.979'
17 to 21/11/20	1	51	Culex (Melanoconion) sp	1	1	0	2	Forest	Samuel	Rainy	01º48.877'	060º19.166'
17 to 21/11/20	1	52	Culex (Melanoconion) sp	6	2	0	8	Peridomicile	Samuel	Rainy	01º49.022'	060º19.155'
17 to 21/11/20	1	53	Culex (Melanoconion) sp	2	6	0	8	Forest edge	Samuel	Rainy	01º49.010'	060º19.174'
17 to 21/11/20	1	115	Culex (Melanoconion) sp	14	10	0	24	Peridomicile	Gusmão	Rainy	01º48.447'	060º16.465'
17 to 21/11/20	1	120	Culex (Melanoconion) sp	12	5	0	17	Forest	Gusmão	Rainy	01º48.612	060º16.516
17 to 21/11/20	1	125	Culex (Melanoconion) sp	1	0	0	1	Forest edge	Principal	Rainy	01º47.594'	060º17.710'
17 to 21/11/20	1	139	Culex (Melanoconion) sp	3	4	0	7	Peridomicile	Taxista	Rainy	01º47.292'	060º21.536'
17 to 21/11/20	1	140	Culex (Melanoconion) sp	0	1	0	1	Forest edge	Taxista	Rainy	01°47.179´	060°21.327´
17 to 21/11/20	1	152	Culex (Melanoconion) sp	1	2	0	3	Forest edge	Samuel	Rainy	01º48.413'	060º19.190'
17 to 21/11/20	1	157	Culex (Melanoconion) sp	1	0	0	1	Peridomicile	Samuel	Rainy	01º48.871'	060º19.073'
17 to 21/11/20	1	11	Haemagogus janthinomys	1	0	0	1	Forest edge	Gusmão	Rainy	01º48.615'	060º16.493'
17 to 21/11/20	1	4	Limatus durhamii	5	3	0	8	Peridomicile	Gusmão	Rainy	01º48.223'	060º16.425'
17 to 21/11/20	1	5	Limatus durhamii	0	1	0	1	Forest edge	Gusmão	Rainy	01º48.240'	060º16.460'
17 to 21/11/20	1	8	Limatus durhamii	1	4	0	5	Forest edge	Gusmão	Rainy	01º48.462'	060º16.441'
17 to 21/11/20	1	11	Limatus durhamii	2	0	0	2	Forest edge	Gusmão	Rainy	01º48.615'	060º16.493'
17 to 21/11/20	1	14	Limatus durhamii	1	0	0	1	Forest edge	Terra preta	Rainy	01º45.843'	060º17.118'
17 to 21/11/20	1	16	Limatus durhamii	2	1	0	3	Peridomicile	Principal	Rainy	01º47.552	060º17.706'
17 to 21/11/20	1	16	Sabethes bipartipes	1	0	0	1	Peridomicile	Principal	Rainy	01º47.552	060º17.706'
17 to 21/11/20	1	19	Limatus durhamii	7	6	0	13	Peridomicile	Principal	Rainy	01º48.408'	060º19.482'
17 to 21/11/20	1	20	Limatus durhamii	0	2	0	2	Forest edge	Principal	Rainy	01º48.585'	060º19.440'
17 to 21/11/20	1	22	Limatus durhamii	7	3	0	10	Peridomicile	Principal	Rainy	01º48.641'	060º20.403'
17 to 21/11/20	1	25	Limatus durhamii	7	2	0	9	Peridomicile	Principal	Rainy	01º48.611'	060º20.655'
17 to 21/11/20	1	28	Limatus durhamii	3	0	0	3	Peridomicile	Taxista	Rainy	01º48.265'	060º21.352'
17 to 21/11/20	1	31	Limatus durhamii	0	1	0	1	Peridomicile	Taxista	Rainy	01º47.315'	060º21.536'
17 to 21/11/20	1	34	Limatus durhamii	17	4	0	21	Peridomicile	Taxista	Rainy	01º47.283'	060º21.881'
17 to 21/11/20	1	36	Limatus durhamii	0	1	0	1	Forest	Taxista	Rainy	01º47.151'	060º21.920'
17 to 21/11/20	1	43	Limatus durhamii	5	8	0	13	Peridomicile	Samuel	Rainy	01º48.401'	060º19.181'
17 to 21/11/20	1	44	Limatus durhamii	3	6	0	9	Forest edge	Samuel	Rainy	01º48.408'	060º19.189'
17 to 21/11/20	1	47	Limatus durhamii	1	3	0	4	Forest edge	Samuel	Rainy	01º48.514'	060º19.020'
17 to 21/11/20	1	49	Limatus durhamii	1	1	0	2	Peridomicile	Samuel	Rainy	01º48.865'	060º19.070'
17 to 21/11/20	1	51	Limatus durhamii	3	1	0	4	Forest	Samuel	Rainy	01º48.877'	060º19.166'
17 to 21/11/20	1	52	Limatus durhamii	1	0	0	1	Peridomicile	Samuel	Rainy	01º49.022'	060º19.155'
17 to 21/11/20	1	53	Limatus durhamii	6	2	0	8	Forest edge	Samuel	Rainy	01º49.010'	060º19.174'
17 to 21/11/20	1	118	Limatus durhamii	2	2	0	4	Peridomicile	Gusmão	Rainy	01º48.633'	060º16.452'
17 to 21/11/20	1	152	Limatus durhamii	2	0	0	2	Forest edge	Samuel	Rainy	01º48.413'	060º19.190'
17 to 21/11/20	1	6	Limatus flavisetosus	1	0	0	1	Forest	Gusmão	Rainy	01º48.210'	060º16.468'
17 to 21/11/20	1	7	Limatus flavisetosus	0	2	0	2	Peridomicile	Gusmão	Rainy	01º48.454'	060º16.437'
17 to 21/11/20	1	22	Limatus flavisetosus	0	1	0	1	Peridomicile	Principal	Rainy	01º48.641'	060º20.403'
17 to 21/11/20	1	27	Limatus flavisetosus	3	0	0	3	Forest	Principal	Rainy	01º48.562'	060º20.696'
17 to 21/11/20	1	28	Limatus flavisetosus	0	1	0	1	Peridomicile	Taxista	Rainy	01º48.265'	060º21.352'
17 to 21/11/20	1	31	Limatus flavisetosus	1	0	0	1	Peridomicile	Taxista	Rainy	01º47.315'	060º21.536'
17 to 21/11/20	1	32	Limatus flavisetosus	1	3	0	4	Forest edge	Taxista	Rainy	01°47.194´	060°21.325´
17 to 21/11/20	1	34	Limatus flavisetosus	2	1	0	3	Peridomicile	Taxista	Rainy	01º47.283'	060º21.881'
17 to 21/11/20	1	36	Limatus flavisetosus	0	1	0	1	Forest	Taxista	Rainy	01º47.151'	060º21.920'
17 to 21/11/20	1	47	Limatus flavisetosus	0	1	0	1	Forest edge	Samuel	Rainy	01º48.514'	060º19.020'
17 to 21/11/20	1	48	Limatus flavisetosus	0	1	0	1	Forest	Samuel	Rainy	01º48.474'	060º18.979'
17 to 21/11/20	1	51	Limatus flavisetosus	0	1	0	1	Forest	Samuel	Rainy	01º48.877'	060º19.166'
17 to 21/11/20	1	54	Limatus flavisetosus	1	0	0	1	Forest	Samuel	Rainy	01º49.040'	060º19.270'
17 to 21/11/20	1	118	Limatus flavisetosus	0	1	0	1	Peridomicile	Gusmão	Rainy	01º48.633'	060º16.452'
17 to 21/11/20	1	136	Limatus flavisetosus	1	1	0	2	Peridomicile	Taxista	Rainy	01º48.248'	060º21.350'
17 to 21/11/20	1	7	Limatus pseudomethysticus	1	0	0	1	Peridomicile	Gusmão	Rainy	01º48.454'	060º16.437'
17 to 21/11/20	1	11	Limatus pseudomethysticus	4	0	0	4	Forest edge	Gusmão	Rainy	01º48.615'	060º16.493'
17 to 21/11/20	1	15	Limatus pseudomethysticus	0	1	0	1	Forest	Terra preta	Rainy	01º45.798'	060º17.046'
17 to 21/11/20	1	20	Limatus pseudomethysticus	3	0	0	3	Forest edge	Principal	Rainy	01º48.585'	060º19.440'
17 to 21/11/20	1	25	Limatus pseudomethysticus	0	1	0	1	Peridomicile	Principal	Rainy	01º48.611'	060º20.655'
17 to 21/11/20	1	27	Limatus pseudomethysticus	1	0	0	1	Forest	Principal	Rainy	01º48.562'	060º20.696'
17 to 21/11/20	1	29	Limatus pseudomethysticus	1	0	0	1	Forest edge	Taxista	Rainy	01º48.214'	060º21.282'
17 to 21/11/20	1	31	Limatus pseudomethysticus	4	0	0	4	Peridomicile	Taxista	Rainy	01º47.315'	060º21.536'
17 to 21/11/20	1	32	Limatus pseudomethysticus	1	0	0	1	Forest edge	Taxista	Rainy	01°47.194´	060°21.325´
17 to 21/11/20	1	34	Limatus pseudomethysticus	1	0	0	1	Peridomicile	Taxista	Rainy	01º47.283'	060º21.881'
17 to 21/11/20	1	48	Limatus pseudomethysticus	3	1	0	4	Forest	Samuel	Rainy	01º48.474'	060º18.979'
17 to 21/11/20	1	109	Orthopodomyia fascipes	12	14	0	26	Peridomicile	Gusmão	Rainy	01º48.304'	060º16.428'
17 to 21/11/20	1	118	Sabethes tridentatus	1	0	0	1	Peridomicile	Gusmão	Rainy	01º48.633'	060º16.452'
17 to 21/11/20	1	136	Sabethes tridentatus	0	1	0	1	Peridomicile	Taxista	Rainy	01º48.248'	060º21.350'
17 to 21/11/20	1	2	Toxorhynchites haemorrhoidalis	0	1	0	1	Forest edge	Gusmão	Rainy	01º48.308'	060º16.462'
17 to 21/11/20	1	10	Toxorhynchites haemorrhoidalis	0	1	0	1	Peridomicile	Gusmão	Rainy	01º48.634'	060º16.455'
17 to 21/11/20	1	24	Toxorhynchites haemorrhoidalis	1	0	0	1	Forest	Principal	Rainy	01º48.717'	060º20.460'
17 to 21/11/20	1	25	Toxorhynchites haemorrhoidalis	1	0	0	1	Peridomicile	Principal	Rainy	01º48.611'	060º20.655'
17 to 21/11/20	1	29	Toxorhynchites haemorrhoidalis	1	0	0	1	Forest edge	Taxista	Rainy	01º48.214'	060º21.282'
17 to 21/11/20	1	31	Toxorhynchites haemorrhoidalis	1	0	0	1	Peridomicile	Taxista	Rainy	01º47.315'	060º21.536'
17 to 21/11/20	1	118	Toxorhynchites haemorrhoidalis	0	1	0	1	Peridomicile	Gusmão	Rainy	01º48.633'	060º16.452'
17 to 21/11/20	1	120	Toxorhynchites haemorrhoidalis	1	0	0	1	Forest	Gusmão	Rainy	01º48.612	060º16.516
17 to 21/11/20	1	139	Toxorhynchites haemorrhoidalis	0	1	0	1	Peridomicile	Taxista	Rainy	01º47.292'	060º21.536'
17 to 21/11/20	1	156	Toxorhynchites haemorrhoidalis	0	1	0	1	Forest	Samuel	Rainy	01º48.477'	060º18.969'
17 to 21/11/20	1	161	Toxorhynchites haemorrhoidalis	2	1	0	3	Forest edge	Samuel	Rainy	01º49.010'	060º19.177'
17 to 21/11/20	1	2	Trichoprosopon digitatum	1	0	0	1	Forest edge	Gusmão	Rainy	01º48.308'	060º16.462'
17 to 21/11/20	1	10	Trichoprosopon digitatum	8	11	0	19	Peridomicile	Gusmão	Rainy	01º48.634'	060º16.455'
17 to 21/11/20	1	17	Trichoprosopon digitatum	0	1	0	1	Forest edge	Principal	Rainy	01º47.596'	060º17.715'
17 to 21/11/20	1	25	Trichoprosopon digitatum	0	2	0	2	Peridomicile	Principal	Rainy	01º48.611'	060º20.655'
17 to 21/11/20	1	27	Trichoprosopon digitatum	9	1	0	10	Forest	Principal	Rainy	01º48.562'	060º20.696'
17 to 21/11/20	1	37	Trichoprosopon digitatum	1	0	0	1	Peridomicile	Novo paraiso	Rainy	01º46.609'	060º19.380'
17 to 21/11/20	1	44	Trichoprosopon digitatum	1	1	0	2	Forest edge	Samuel	Rainy	01º48.408'	060º19.189'
17 to 21/11/20	1	45	Trichoprosopon digitatum	1	2	0	3	Forest	Samuel	Rainy	01º48.388'	060º19.219'
17 to 21/11/20	1	47	Trichoprosopon digitatum	1	1	0	2	Forest edge	Samuel	Rainy	01º48.514'	060º19.020'
17 to 21/11/20	1	48	Trichoprosopon digitatum	0	1	0	1	Forest	Samuel	Rainy	01º48.474'	060º18.979'
17 to 21/11/20	1	49	Trichoprosopon digitatum	0	3	0	3	Peridomicile	Samuel	Rainy	01º48.865'	060º19.070'
17 to 21/11/20	1	52	Trichoprosopon digitatum	3	0	0	3	Peridomicile	Samuel	Rainy	01º49.022'	060º19.155'
17 to 21/11/20	1	52	Sabethes bipartipes	1	0	0	1	Peridomicile	Samuel	Rainy	01º49.022'	060º19.155'
17 to 21/11/20	1	53	Trichoprosopon digitatum	1	0	0	1	Forest edge	Samuel	Rainy	01º49.010'	060º19.174'
17 to 21/11/20	1	109	Trichoprosopon digitatum	22	27	0	49	Peridomicile	Gusmão	Rainy	01º48.304'	060º16.428'
17 to 21/11/20	1	111	Trichoprosopon digitatum	0	0	40	40	Forest	Gusmão	Rainy	01º48.300'	060º16.516'
17 to 21/11/20	1	112	Trichoprosopon digitatum	1	1	0	2	Peridomicile	Gusmão	Rainy	01º48.221'	060º16.420'
17 to 21/11/20	1	115	Trichoprosopon digitatum	0	3	0	3	Peridomicile	Gusmão	Rainy	01º48.447'	060º16.465'
17 to 21/11/20	1	118	Trichoprosopon digitatum	0	6	0	6	Peridomicile	Gusmão	Rainy	01º48.633'	060º16.452'
17 to 21/11/20	1	121	Trichoprosopon digitatum	0	1	0	1	Peridomicile	Terra preta	Rainy	01º45.866'	060º17.149'
17 to 21/11/20	1	124	Trichoprosopon digitatum	7	3	0	10	Peridomicile	Principal	Rainy	01º47.557	060º17.714
17 to 21/11/20	1	125	Trichoprosopon digitatum	33	38	0	71	Forest edge	Principal	Rainy	01º47.594'	060º17.710'
17 to 21/11/20	1	126	Trichoprosopon digitatum	24	39	0	63	Forest	Principal	Rainy	01º47.613	060º17.716
17 to 21/11/20	1	127	Trichoprosopon digitatum	54	26	0	80	Peridomicile	Principal	Rainy	01º48.406'	060º19.488'
17 to 21/11/20	1	128	Trichoprosopon digitatum	10	28	0	38	Forest edge	Principal	Rainy	01º48.591'	060º19.440'
17 to 21/11/20	1	129	Trichoprosopon digitatum	10	4	0	14	Forest	Principal	Rainy	01º48.583'	060º19.408'
17 to 21/11/20	1	130	Trichoprosopon digitatum	20	13	0	33	Peridomicile	Principal	Rainy	01º48.634'	060º20.409'
17 to 21/11/20	1	134	Trichoprosopon digitatum	11	15	20	46	Forest edge	Principal	Rainy	01º48.596'	060º20.674'
17 to 21/11/20	1	135	Trichoprosopon digitatum	1	0	0	1	Forest	Principal	Rainy	01º48.563'	060º20.694'
17 to 21/11/20	1	137	Trichoprosopon digitatum	2	1	0	3	Forest edge	Taxista	Rainy	01º48.219'	060º21.278'
17 to 21/11/20	1	139	Trichoprosopon digitatum	0	2	0	2	Peridomicile	Taxista	Rainy	01º47.292'	060º21.536'
17 to 21/11/20	1	143	Trichoprosopon digitatum	18	21	0	39	Forest edge	Taxista	Rainy	01º47.218'	060º21.886'
17 to 21/11/20	1	145	Trichoprosopon digitatum	16	17	0	33	Peridomicile	Novo paraiso	Rainy	01º46.600'	060º19.377'
17 to 21/11/20	1	146	Trichoprosopon digitatum	17	21	0	38	Forest edge	Novo paraiso	Rainy	01º46.569'	060º19.379'
17 to 21/11/20	1	149	Trichoprosopon digitatum	0	5	0	5	Forest edge	Novo paraiso	Rainy	01º46.747'	060º19.308'
17 to 21/11/20	1	154	Trichoprosopon digitatum	26	32	18	76	Peridomicile	Samuel	Rainy	01º48.522'	060º19.093'
17 to 21/11/20	1	157	Trichoprosopon digitatum	1	0	0	1	Peridomicile	Samuel	Rainy	01º48.871'	060º19.073'
17 to 21/11/20	1	158	Trichoprosopon digitatum	38	54	0	92	Forest edge	Samuel	Rainy	01º48.875'	060º19.135'
23 to 27/08/21	5	158	Sabethes cyaneus	0	3	0	3	Forest edge	Samuel	Dry	01º48.875'	060º19.135'
17 to 21/11/20	1	159	Trichoprosopon digitatum	13	24	0	37	Forest	Samuel	Rainy	01º48.874'	060º19.166'
17 to 21/11/20	1	160	Trichoprosopon digitatum	14	17	42	73	Peridomicile	Samuel	Rainy	01º49.015'	060º19.150'
17 to 21/11/20	1	53	Wyeomyia aponoroma	1	0	0	1	Forest edge	Samuel	Rainy	01º49.010'	060º19.174'
29/03 to 02/04/21	2	41	Aedes albopictus	2	2	0	4	Forest edge	Novo paraiso	Rainy	01º46.746'	060º19.303'
29/03 to 02/04/21	2	46	Aedes albopictus	32	24	0	56	Peridomicile	Samuel	Rainy	01º48.525'	060º19.089'
29/03 to 02/04/21	2	16	Aedes albopictus	6	4	0	10	Peridomicile	Principal	Rainy	01º47.552	060º17.706'
29/03 to 02/04/21	2	24	Aedes albopictus	2	0	0	2	Forest	Principal	Rainy	01º48.717'	060º20.460'
29/03 to 02/04/21	2	37	Aedes albopictus	3	2	0	5	Peridomicile	Novo paraiso	Rainy	01º46.609'	060º19.380'
29/03 to 02/04/21	2	52	Aedes albopictus	7	6	0	13	Peridomicile	Samuel	Rainy	01º49.022'	060º19.155'
29/03 to 02/04/21	2	4	Aedes albopictus	2	3	0	5	Peridomicile	Gusmão	Rainy	01º48.223'	060º16.425'
29/03 to 02/04/21	2	24	Culex urichii	3	8	0	11	Forest	Principal	Rainy	01º48.717'	060º20.460'
29/03 to 02/04/21	2	55	Aedes albopictus	1	0	0	1	Peridomicile	Gusmão	Rainy	01º48.292'	060º16.429'
29/03 to 02/04/21	2	70	Aedes albopictus	5	10	0	15	Peridomicile	Principal	Rainy	01º47.548'	060º17.698'
29/03 to 02/04/21	2	73	Aedes albopictus	1	2	0	3	Peridomicile	principal	Rainy	01º48.409'	060º19.489'
29/03 to 02/04/21	2	76	Aedes albopictus	0	1	0	1	Peridomicile	Principal	Rainy	01º48.633'	060º20.411
29/03 to 02/04/21	2	91	Aedes albopictus	0	3	0	3	Peridomicile	Novo paraiso	Rainy	01º46.598'	060º19.378'
29/03 to 02/04/21	2	24	Culex (Melanoconion) sp	9	6	0	15	Forest	Principal	Rainy	01º48.717'	060º20.460'
29/03 to 02/04/21	2	100	Aedes albopictus	17	17	0	34	Peridomicile	Samuel	Rainy	01º48.530'	060º19.095
29/03 to 02/04/21	2	103	Aedes albopictus	15	25	0	40	Peridomicile	Samuel	Rainy	01º48.864'	060º19.071
29/03 to 02/04/21	2	62	Culex urichii	9	6	51	66	Forest edge	Gusmão	Rainy	01º48.432'	060º16.504'
29/03 to 02/04/21	2	150	Aedes albopictus	0	1	0	1	Forest	Novo Paraiso	Rainy	01º46.731'	060º19.306'
29/03 to 02/04/21	2	152	Aedes albopictus	0	1	0	1	Forest edge	Samuel	Rainy	01º48.413'	060º19.190'
29/03 to 02/04/21	2	154	Aedes albopictus	0	7	0	7	Peridomicile	Samuel	Rainy	01º48.522'	060º19.093'
29/03 to 02/04/21	2	161	Aedes albopictus	1	0	0	1	Forest edge	Samuel	Rainy	01º49.010'	060º19.177'
29/03 to 02/04/21	2	3	Culex urichii	0	2	0	2	Forest	Gusmão	Rainy	01º48.302'	060º16.514'
29/03 to 02/04/21	2	5	Culex urichii	34	24	0	58	Forest edge	Gusmão	Rainy	01º48.240'	060º16.460'
29/03 to 02/04/21	2	6	Culex urichii	0	1	0	1	Forest	Gusmão	Rainy	01º48.210'	060º16.468'
29/03 to 02/04/21	2	9	Culex urichii	3	3	0	6	Forest	Gusmão	Rainy	01º48.433'	060º16.495'
29/03 to 02/04/21	2	11	Culex urichii	1	0	0	1	Forest edge	Gusmão	Rainy	01º48.615'	060º16.493'
29/03 to 02/04/21	2	12	Culex urichii	0	1	0	1	Forest	Gusmão	Rainy	01º49.038	060º 19.060
29/03 to 02/04/21	2	13	Culex urichii	4	4	0	8	Peridomicile	Terra preta	Rainy	01º45.856'	060º17.145'
29/03 to 02/04/21	2	18	Culex urichii	1	3	0	4	Forest	Principal	Rainy	01º47.613'	060º17.714'
29/03 to 02/04/21	2	20	Culex urichii	2	2	1	5	Forest edge	Principal	Rainy	01º48.585'	060º19.440'
29/03 to 02/04/21	2	21	Culex urichii	1	2	0	3	Forest	Principal	Rainy	01º48.585'	060º19.409'
29/03 to 02/04/21	2	23	Culex urichii	2	3	0	5	Forest edge	Principal	Rainy	01º48.687'	060º20.449'
29/03 to 02/04/21	2	64	Aedes albopictus	1	0	0	1	Peridomicile	Gusmão	Rainy	01º48.616'	060º16.616'
29/03 to 02/04/21	2	28	Culex urichii	0	1	0	1	Peridomicile	Taxista	Rainy	01º48.265'	060º21.352'
29/03 to 02/04/21	2	29	Culex urichii	1	0	0	1	Forest edge	Taxista	Rainy	01º48.214'	060º21.282'
29/03 to 02/04/21	2	30	Culex urichii	5	1	0	6	Forest	Taxista	Rainy	01º48.203'	060º21.294'
29/03 to 02/04/21	2	31	Culex urichii	1	3	0	4	Peridomicile	Taxista	Rainy	01º47.315'	060º21.536'
29/03 to 02/04/21	2	32	Culex urichii	1	5	0	6	Forest edge	Taxista	Rainy	01°47.194´	060°21.325´
29/03 to 02/04/21	2	33	Culex urichii	9	8	0	17	Forest	Taxista	Rainy	01º47.376'	060º21.563'
29/03 to 02/04/21	2	35	Culex urichii	1	0	0	1	Forest edge	Taxista	Rainy	01º47.215'	060º21.885'
29/03 to 02/04/21	2	36	Culex urichii	15	8	0	23	Forest	Taxista	Rainy	01º47.151'	060º21.920'
29/03 to 02/04/21	2	37	Culex urichii	1	3	0	4	Peridomicile	Novo paraiso	Rainy	01º46.609'	060º19.380'
29/03 to 02/04/21	2	38	Culex urichii	2	1	0	3	Forest edge	Novo paraiso	Rainy	01º46.569'	060º19.380'
29/03 to 02/04/21	2	39	Culex urichii	6	3	0	9	Forest	Novo paraiso	Rainy	01º46.566'	060º19.399'
29/03 to 02/04/21	2	41	Culex urichii	3	1	0	4	Forest edge	Novo paraiso	Rainy	01º46.746'	060º19.303'
29/03 to 02/04/21	2	47	Culex urichii	4	1	0	5	Forest edge	Samuel	Rainy	01º48.514'	060º19.020'
29/03 to 02/04/21	2	48	Culex urichii	2	5	0	7	Forest	Samuel	Rainy	01º48.474'	060º18.979'
29/03 to 02/04/21	2	51	Culex urichii	0	5	0	5	Forest	Samuel	Rainy	01º48.877'	060º19.166'
29/03 to 02/04/21	2	55	Culex urichii	2	4	0	6	Peridomicile	Gusmão	Rainy	01º48.292'	060º16.429'
29/03 to 02/04/21	2	56	Culex urichii	30	10	0	40	Forest edge	Gusmão	Rainy	01º48.311'	060º16.457'
29/03 to 02/04/21	2	57	Culex urichii	6	6	0	12	Forest	Gusmão	Rainy	01º48.450'	060º16.443'
29/03 to 02/04/21	2	59	Culex urichii	3	0	0	3	Forest edge	Gusmão	Rainy	01º48.243'	060º16.453'
29/03 to 02/04/21	2	60	Culex urichii	0	1	19	20	Forest	Gusmão	Rainy	01º48.222'	060º16.426'
29/03 to 02/04/21	2	61	Culex urichii	7	5	0	12	Peridomicile	Gusmão	Rainy	01º48.454'	060º16.464'
29/03 to 02/04/21	2	64	Culex urichii	27	28	0	55	Peridomicile	Gusmão	Rainy	01º48.616'	060º16.616'
29/03 to 02/04/21	2	63	Culex urichii	6	5	0	11	Forest	Gusmão	Rainy	01º48.632'	060º16.436'
29/03 to 02/04/21	2	68	Culex urichii	9	16	25	50	Forest edge	Terra preta	Rainy	01º45.844'	060º17.123'
29/03 to 02/04/21	2	65	Culex urichii	23	27	70	120	Forest edge	Gusmão	Rainy	01º48.616'	060º16.493'
29/03 to 02/04/21	2	66	Culex urichii	1	6	0	7	Forest	Gusmão	Rainy	01º48.617'	060º16.534'
29/03 to 02/04/21	2	67	Culex urichii	8	4	10	22	Peridomicile	Terra preta	Rainy	01º45.849'	060º17.125'
29/03 to 02/04/21	2	68	Culex (Melanoconion) sp	0	1	0	1	Forest edge	Terra preta	Rainy	01º45.844'	060º17.123'
29/03 to 02/04/21	2	68	Culex nigripalpus	0	2	0	2	Forest edge	Terra preta	Rainy	01º45.844'	060º17.123'
29/03 to 02/04/21	2	69	Culex urichii	6	3	0	9	Forest	Terra preta	Rainy	01º48.243'	060º16.455'
29/03 to 02/04/21	2	70	Culex urichii	20	16	0	36	Peridomicile	Principal	Rainy	01º47.548'	060º17.698'
29/03 to 02/04/21	2	71	Culex urichii	5	1	0	6	Forest edge	Principal	Rainy	01º47.596'	060º17.715'
29/03 to 02/04/21	2	72	Culex urichii	1	1	0	2	Forest	Principal	Rainy	01º47.617'	060º17.716'
29/03 to 02/04/21	2	73	Culex urichii	5	4	0	9	Peridomicile	principal	Rainy	01º48.409'	060º19.489'
29/03 to 02/04/21	2	74	Culex urichii	7	5	0	12	Forest edge	Principal	Rainy	01º48.588'	060º19.436'
29/03 to 02/04/21	2	71	Culex (Melanoconion) sp	6	4	0	10	Forest edge	Principal	Rainy	01º47.596'	060º17.715'
29/03 to 02/04/21	2	78	Culex urichii	16	18	22	56	Forest	Principal	Rainy	01º48.726'	060º20.457'
29/03 to 02/04/21	2	79	Culex urichii	0	4	0	4	Peridomicile	principal	Rainy	01º48.609'	060º20.648'
29/03 to 02/04/21	2	80	Culex urichii	5	0	18	23	Forest edge	Principal	Rainy	01º48.606'	060º20.676'
29/03 to 02/04/21	2	81	Culex urichii	2	4	0	6	Forest	Principal	Rainy	01º48.579'	060º20.715'
29/03 to 02/04/21	2	82	Culex urichii	10	2	0	12	Peridomicile	Taxista	Rainy	01º48.268'	060º21.327'
29/03 to 02/04/21	2	83	Culex urichii	1	1	0	2	Forest edge	Taxista	Rainy	01º48.214'	060º21.287'
29/03 to 02/04/21	2	85	Culex urichii	18	26	0	44	Peridomicile	Taxista	Rainy	01º47.310'	060º21.532'
29/03 to 02/04/21	2	87	Culex urichii	27	25	0	52	Forest	Taxista	Rainy	01º47.280'	060º21.883'
29/03 to 02/04/21	2	88	Culex urichii	15	12	0	27	Peridomicile	Taxista	Rainy	01º47.281'	060º21.885'
29/03 to 02/04/21	2	89	Culex urichii	7	3	23	33	Forest edge	Taxista	Rainy	01º47.132'	060º21.926'
29/03 to 02/04/21	2	90	Culex urichii	27	1	0	28	Forest	Taxista	Rainy	01º49.036'	060º19.056'
29/03 to 02/04/21	2	92	Culex urichii	14	5	3	22	Forest edge	Novo paraiso	Rainy	01º46.565'	060º19.374'
29/03 to 02/04/21	2	93	Culex urichii	0	1	0	1	Forest	Novo paraiso	Rainy	01º46.561'	060º19.405'
29/03 to 02/04/21	2	94	Culex urichii	9	5	0	14	Peridomicile	Novo paraiso	Rainy	01º46.765'	060º19.313'
29/03 to 02/04/21	2	95	Culex urichii	3	5	24	32	Forest edge	Novo paraiso	Rainy	01º46.753'	060º19.308'
29/03 to 02/04/21	2	96	Culex urichii	6	1	0	7	Forest	Novo Paraiso	Rainy	01º46.733'	060º19.304'
29/03 to 02/04/21	2	75	Culex urichii	3	2	0	5	Forest	Principal	Rainy	01º48.580'	060º19.409'
29/03 to 02/04/21	2	98	Culex urichii	24	16	0	40	Forest edge	Samuel	Rainy	01º48.415'	060º19.191'
29/03 to 02/04/21	2	99	Culex urichii	14	9	0	23	Forest	Samuel	Rainy	01º48.389'	060º19.219'
29/03 to 02/04/21	2	101	Culex urichii	8	8	14	30	Forest edge	Samuel	Rainy	01º48.512'	060º19.014
29/03 to 02/04/21	2	102	Culex urichii	25	16	0	41	Forest	Samuel	Rainy	01º48.473'	060º18.972
29/03 to 02/04/21	2	103	Culex urichii	3	2	0	5	Peridomicile	Samuel	Rainy	01º48.864'	060º19.071
29/03 to 02/04/21	2	105	Culex urichii	11	5	0	16	Forest	Samuel	Rainy	01º48.879'	060º19.165'
29/03 to 02/04/21	2	75	Ochlerotatus argyrothorax	1	0	0	1	Forest	Principal	Rainy	01º48.580'	060º19.409'
29/03 to 02/04/21	2	108	Culex urichii	3	9	0	12	Forest	Samuel	Rainy	01º49.045'	060º19.268'
29/03 to 02/04/21	2	109	Culex urichii	2	2	0	4	Peridomicile	Gusmão	Rainy	01º48.304'	060º16.428'
29/03 to 02/04/21	2	110	Culex urichii	0	1	0	1	Forest edge	Gusmão	Rainy	01º48.455'	060º16.455'
29/03 to 02/04/21	2	112	Culex urichii	1	0	0	1	Peridomicile	Gusmão	Rainy	01º48.221'	060º16.420'
29/03 to 02/04/21	2	114	Culex urichii	2	4	0	6	Forest	Gusmão	Rainy	01º48.204'	060º16.473'
29/03 to 02/04/21	2	115	Culex urichii	1	2	8	11	Peridomicile	Gusmão	Rainy	01º48.447'	060º16.465'
29/03 to 02/04/21	2	117	Culex urichii	15	21	0	36	Forest	Gusmão	Rainy	01º48.435'	060º16.496'
29/03 to 02/04/21	2	119	Culex urichii	4	3	0	7	Forest edge	Gusmão	Rainy	01º48.618'	060º16.494'
29/03 to 02/04/21	2	120	Culex urichii	1	1	0	2	Forest	Gusmão	Rainy	01º48.612	060º16.516
29/03 to 02/04/21	2	122	Culex urichii	1	0	16	17	Forest edge	Terra preta	Rainy	01º45.845'	060º17.118'
29/03 to 02/04/21	2	126	Culex urichii	6	1	0	7	Forest	Principal	Rainy	01º47.613	060º17.716
29/03 to 02/04/21	2	129	Culex urichii	1	0	0	1	Forest	Principal	Rainy	01º48.583'	060º19.408'
29/03 to 02/04/21	2	130	Culex urichii	0	1	0	1	Peridomicile	Principal	Rainy	01º48.634'	060º20.409'
29/03 to 02/04/21	2	132	Culex urichii	0	1	0	1	Forest	Principal	Rainy	01º48.702'	060º20.460'
29/03 to 02/04/21	2	133	Culex urichii	0	2	0	2	Peridomicile	Principal	Rainy	01º48.609'	060º20.652'
29/03 to 02/04/21	2	135	Culex urichii	1	0	0	1	Forest	Principal	Rainy	01º48.563'	060º20.694'
29/03 to 02/04/21	2	136	Culex urichii	5	1	0	6	Peridomicile	Taxista	Rainy	01º48.248'	060º21.350'
29/03 to 02/04/21	2	137	Culex urichii	1	3	0	4	Forest edge	Taxista	Rainy	01º48.219'	060º21.278'
29/03 to 02/04/21	2	138	Culex urichii	9	5	0	14	Forest	Taxista	Rainy	01º48.206'	060º21.295'
29/03 to 02/04/21	2	139	Culex urichii	2	1	0	3	Peridomicile	Taxista	Rainy	01º47.292'	060º21.536'
29/03 to 02/04/21	2	141	Culex urichii	2	0	0	2	Forest	Taxista	Rainy	01º47.375'	060º21.561'
29/03 to 02/04/21	2	143	Culex urichii	9	2	0	11	Forest edge	Taxista	Rainy	01º47.218'	060º21.886'
29/03 to 02/04/21	2	144	Culex urichii	1	0	0	1	Forest	Taxista	Rainy	01º47.145'	060º21.924'
29/03 to 02/04/21	2	146	Culex urichii	4	5	0	9	Forest edge	Novo paraiso	Rainy	01º46.569'	060º19.379'
29/03 to 02/04/21	2	147	Culex urichii	1	2	0	3	Forest	Novo paraiso	Rainy	01º46.564'	060º19.397'
29/03 to 02/04/21	2	149	Culex urichii	5	3	60	68	Forest edge	Novo paraiso	Rainy	01º46.747'	060º19.308'
29/03 to 02/04/21	2	150	Culex urichii	5	3	0	8	Forest	Novo Paraiso	Rainy	01º46.731'	060º19.306'
29/03 to 02/04/21	2	155	Culex urichii	3	1	0	4	Forest edge	Samuel	Rainy	01º48.473'	060º18.978'
29/03 to 02/04/21	2	156	Culex urichii	32	9	0	41	Forest	Samuel	Rainy	01º48.477'	060º18.969'
29/03 to 02/04/21	2	157	Culex urichii	1	0	0	1	Peridomicile	Samuel	Rainy	01º48.871'	060º19.073'
29/03 to 02/04/21	2	159	Culex urichii	3	3	0	6	Forest	Samuel	Rainy	01º48.874'	060º19.166'
29/03 to 02/04/21	2	162	Culex urichii	1	5	33	39	Forest	Samuel	Rainy	01º49.042'	060º19.265'
29/03 to 02/04/21	2	4	Culex (Melanoconion) sp	4	5	0	9	Peridomicile	Gusmão	Rainy	01º48.223'	060º16.425'
29/03 to 02/04/21	2	6	Culex (Melanoconion) sp	0	1	0	1	Forest	Gusmão	Rainy	01º48.210'	060º16.468'
29/03 to 02/04/21	2	9	Culex (Melanoconion) sp	3	2	0	5	Forest	Gusmão	Rainy	01º48.433'	060º16.495'
29/03 to 02/04/21	2	12	Culex (Melanoconion) sp	3	3	0	6	Forest	Gusmão	Rainy	01º49.038	060º 19.060
29/03 to 02/04/21	2	13	Culex (Melanoconion) sp	0	1	0	1	Peridomicile	Terra preta	Rainy	01º45.856'	060º17.145'
29/03 to 02/04/21	2	14	Culex (Melanoconion) sp	1	6	0	7	Forest edge	Terra preta	Rainy	01º45.843'	060º17.118'
29/03 to 02/04/21	2	17	Culex (Melanoconion) sp	6	13	0	19	Forest edge	Principal	Rainy	01º47.596'	060º17.715'
29/03 to 02/04/21	2	18	Culex (Melanoconion) sp	3	1	0	4	Forest	Principal	Rainy	01º47.613'	060º17.714'
29/03 to 02/04/21	2	20	Culex (Melanoconion) sp	2	6	0	8	Forest edge	Principal	Rainy	01º48.585'	060º19.440'
29/03 to 02/04/21	2	21	Culex (Melanoconion) sp	2	1	0	3	Forest	Principal	Rainy	01º48.585'	060º19.409'
29/03 to 02/04/21	2	23	Culex (Melanoconion) sp	3	1	0	4	Forest edge	Principal	Rainy	01º48.687'	060º20.449'
29/03 to 02/04/21	2	86	Culex (Melanoconion) sp	3	3	0	6	Forest edge	Taxista	Rainy	01°47.177´	060°21.328´
29/03 to 02/04/21	2	26	Culex (Melanoconion) sp	1	3	0	4	Forest edge	Principal	Rainy	01º48.601'	060º20.675'
29/03 to 02/04/21	2	29	Culex (Melanoconion) sp	4	4	0	8	Forest edge	Taxista	Rainy	01º48.214'	060º21.282'
29/03 to 02/04/21	2	32	Culex (Melanoconion) sp	2	7	0	9	Forest edge	Taxista	Rainy	01°47.194´	060°21.325´
29/03 to 02/04/21	2	33	Culex (Melanoconion) sp	1	0	0	1	Forest	Taxista	Rainy	01º47.376'	060º21.563'
29/03 to 02/04/21	2	39	Culex (Melanoconion) sp	5	4	0	9	Forest	Novo paraiso	Rainy	01º46.566'	060º19.399'
29/03 to 02/04/21	2	41	Culex (Melanoconion) sp	0	2	0	2	Forest edge	Novo paraiso	Rainy	01º46.746'	060º19.303'
29/03 to 02/04/21	2	43	Culex (Melanoconion) sp	6	4	0	10	Peridomicile	Samuel	Rainy	01º48.401'	060º19.181'
29/03 to 02/04/21	2	44	Culex (Melanoconion) sp	0	2	0	2	Forest edge	Samuel	Rainy	01º48.408'	060º19.189'
29/03 to 02/04/21	2	48	Culex (Melanoconion) sp	1	6	0	7	Forest	Samuel	Rainy	01º48.474'	060º18.979'
29/03 to 02/04/21	2	51	Culex (Melanoconion) sp	1	1	0	2	Forest	Samuel	Rainy	01º48.877'	060º19.166'
29/03 to 02/04/21	2	54	Culex (Melanoconion) sp	6	5	0	11	Forest	Samuel	Rainy	01º49.040'	060º19.270'
29/03 to 02/04/21	2	58	Culex (Melanoconion) sp	0	1	0	1	Peridomicile	Gusmão	Rainy	01º48.224'	060º16.422'
29/03 to 02/04/21	2	97	Aedes albopictus	12	18	0	30	Peridomicile	Samuel	Rainy	01º48.406'	060º19.181'
29/03 to 02/04/21	2	97	Culex urichii	11	10	9	30	Peridomicile	Samuel	Rainy	01º48.406'	060º19.181'
29/03 to 02/04/21	2	74	Culex (Melanoconion) sp	1	3	0	4	Forest edge	Principal	Rainy	01º48.588'	060º19.436'
29/03 to 02/04/21	2	97	Culex (Melanoconion) sp	4	3	0	7	Peridomicile	Samuel	Rainy	01º48.406'	060º19.181'
29/03 to 02/04/21	2	93	Culex (Melanoconion) sp	2	8	0	10	Forest	Novo paraiso	Rainy	01º46.561'	060º19.405'
29/03 to 02/04/21	2	94	Culex (Melanoconion) sp	0	1	0	1	Peridomicile	Novo paraiso	Rainy	01º46.765'	060º19.313'
29/03 to 02/04/21	2	96	Culex (Melanoconion) sp	1	0	0	1	Forest	Novo Paraiso	Rainy	01º46.733'	060º19.304'
29/03 to 02/04/21	2	97	Limatus durhamii	1	1	0	2	Peridomicile	Samuel	Rainy	01º48.406'	060º19.181'
29/03 to 02/04/21	2	102	Culex (Melanoconion) sp	0	1	0	1	Forest	Samuel	Rainy	01º48.473'	060º18.972
29/03 to 02/04/21	2	119	Culex (Melanoconion) sp	1	2	0	3	Forest edge	Gusmão	Rainy	01º48.618'	060º16.494'
29/03 to 02/04/21	2	125	Culex (Melanoconion) sp	13	11	2	26	Forest edge	Principal	Rainy	01º47.594'	060º17.710'
29/03 to 02/04/21	2	126	Culex (Melanoconion) sp	6	2	0	8	Forest	Principal	Rainy	01º47.613	060º17.716
29/03 to 02/04/21	2	128	Culex (Melanoconion) sp	4	3	0	7	Forest edge	Principal	Rainy	01º48.591'	060º19.440'
29/03 to 02/04/21	2	129	Culex (Melanoconion) sp	6	5	0	11	Forest	Principal	Rainy	01º48.583'	060º19.408'
29/03 to 02/04/21	2	131	Culex (Melanoconion) sp	4	3	0	7	Forest edge	Principal	Rainy	01º48.688'	060º20.453'
29/03 to 02/04/21	2	132	Culex (Melanoconion) sp	3	9	0	12	Forest	Principal	Rainy	01º48.702'	060º20.460'
29/03 to 02/04/21	2	133	Culex (Melanoconion) sp	6	1	0	7	Peridomicile	Principal	Rainy	01º48.609'	060º20.652'
29/03 to 02/04/21	2	133	Wyeomyia sp4	0	1	0	1	Peridomicile	Principal	Rainy	01º48.609'	060º20.652'
29/03 to 02/04/21	2	136	Culex (Melanoconion) sp	0	1	0	1	Peridomicile	Taxista	Rainy	01º48.248'	060º21.350'
29/03 to 02/04/21	2	137	Culex (Melanoconion) sp	10	5	0	15	Forest edge	Taxista	Rainy	01º48.219'	060º21.278'
29/03 to 02/04/21	2	143	Culex (Melanoconion) sp	2	3	0	5	Forest edge	Taxista	Rainy	01º47.218'	060º21.886'
29/03 to 02/04/21	2	144	Culex (Melanoconion) sp	0	2	0	2	Forest	Taxista	Rainy	01º47.145'	060º21.924'
29/03 to 02/04/21	2	150	Culex (Melanoconion) sp	2	2	0	4	Forest	Novo Paraiso	Rainy	01º46.731'	060º19.306'
29/03 to 02/04/21	2	152	Culex (Melanoconion) sp	3	0	0	3	Forest edge	Samuel	Rainy	01º48.413'	060º19.190'
29/03 to 02/04/21	2	154	Culex (Melanoconion) sp	3	2	0	5	Peridomicile	Samuel	Rainy	01º48.522'	060º19.093'
29/03 to 02/04/21	2	159	Culex (Melanoconion) sp	2	2	0	4	Forest	Samuel	Rainy	01º48.874'	060º19.166'
29/03 to 02/04/21	2	159	Sabethes albiprivus	1	0	0	1	Forest	Samuel	Rainy	01º48.874'	060º19.166'
29/03 to 02/04/21	2	94	Culex nigripalpus	2	0	0	2	Peridomicile	Novo paraiso	Rainy	01º46.765'	060º19.313'
29/03 to 02/04/21	2	97	Toxorhynchites haemorrhoidalis	1	0	0	1	Peridomicile	Samuel	Rainy	01º48.406'	060º19.181'
29/03 to 02/04/21	2	2	Haemagogus janthinomys	2	1	0	3	Forest edge	Gusmão	Rainy	01º48.308'	060º16.462'
29/03 to 02/04/21	2	11	Haemagogus janthinomys	1	1	0	2	Forest edge	Gusmão	Rainy	01º48.615'	060º16.493'
29/03 to 02/04/21	2	29	Haemagogus janthinomys	1	0	0	1	Forest edge	Taxista	Rainy	01º48.214'	060º21.282'
29/03 to 02/04/21	2	82	Haemagogus janthinomys	1	0	0	1	Peridomicile	Taxista	Rainy	01º48.268'	060º21.327'
29/03 to 02/04/21	2	100	Haemagogus janthinomys	3	3	0	6	Peridomicile	Samuel	Rainy	01º48.530'	060º19.095
29/03 to 02/04/21	2	106	Culex urichii	2	0	0	2	Peridomicile	Samuel	Rainy	01º49.022'	060º19.150'
29/03 to 02/04/21	2	125	Haemagogus janthinomys	0	2	0	2	Forest edge	Principal	Rainy	01º47.594'	060º17.710'
29/03 to 02/04/21	2	137	Haemagogus janthinomys	5	2	0	7	Forest edge	Taxista	Rainy	01º48.219'	060º21.278'
29/03 to 02/04/21	2	141	Haemagogus janthinomys	0	2	0	2	Forest	Taxista	Rainy	01º47.375'	060º21.561'
29/03 to 02/04/21	2	142	Haemagogus janthinomys	0	3	0	3	Peridomicile	Taxista	Rainy	01º47.291'	060º21.901'
29/03 to 02/04/21	2	144	Haemagogus janthinomys	0	1	0	1	Forest	Taxista	Rainy	01º47.145'	060º21.924'
29/03 to 02/04/21	2	148	Haemagogus janthinomys	1	3	0	4	Peridomicile	Novo paraiso	Rainy	01º46.752'	060º19.330'
29/03 to 02/04/21	2	151	Haemagogus janthinomys	8	3	0	11	Peridomicile	Samuel	Rainy	01º48.400'	060º19.183'
29/03 to 02/04/21	2	154	Haemagogus janthinomys	2	0	0	2	Peridomicile	Samuel	Rainy	01º48.522'	060º19.093'
29/03 to 02/04/21	2	157	Haemagogus janthinomys	2	0	0	2	Peridomicile	Samuel	Rainy	01º48.871'	060º19.073'
29/03 to 02/04/21	2	160	Haemagogus janthinomys	1	0	0	1	Peridomicile	Samuel	Rainy	01º49.015'	060º19.150'
29/03 to 02/04/21	2	1	Limatus durhamii	3	1	0	4	Peridomicile	Gusmão	Rainy	01º48.306'	060º16.424'
29/03 to 02/04/21	2	2	Limatus durhamii	5	3	0	8	Forest edge	Gusmão	Rainy	01º48.308'	060º16.462'
29/03 to 02/04/21	2	4	Limatus durhamii	5	2	0	7	Peridomicile	Gusmão	Rainy	01º48.223'	060º16.425'
29/03 to 02/04/21	2	7	Limatus durhamii	1	0	0	1	Peridomicile	Gusmão	Rainy	01º48.454'	060º16.437'
29/03 to 02/04/21	2	20	Limatus durhamii	8	5	0	13	Forest edge	Principal	Rainy	01º48.585'	060º19.440'
29/03 to 02/04/21	2	31	Limatus durhamii	3	2	0	5	Peridomicile	Taxista	Rainy	01º47.315'	060º21.536'
29/03 to 02/04/21	2	38	Limatus durhamii	4	4	0	8	Forest edge	Novo paraiso	Rainy	01º46.569'	060º19.380'
29/03 to 02/04/21	2	41	Limatus durhamii	1	6	0	7	Forest edge	Novo paraiso	Rainy	01º46.746'	060º19.303'
29/03 to 02/04/21	2	43	Limatus durhamii	3	5	0	8	Peridomicile	Samuel	Rainy	01º48.401'	060º19.181'
29/03 to 02/04/21	2	51	Limatus durhamii	0	1	0	1	Forest	Samuel	Rainy	01º48.877'	060º19.166'
29/03 to 02/04/21	2	70	Limatus durhamii	0	2	0	2	Peridomicile	Principal	Rainy	01º47.548'	060º17.698'
29/03 to 02/04/21	2	83	Limatus durhamii	0	1	0	1	Forest edge	Taxista	Rainy	01º48.214'	060º21.287'
29/03 to 02/04/21	2	91	Limatus durhamii	1	1	0	2	Peridomicile	Novo paraiso	Rainy	01º46.598'	060º19.378'
29/03 to 02/04/21	2	93	Limatus durhamii	5	10	0	15	Forest	Novo paraiso	Rainy	01º46.561'	060º19.405'
29/03 to 02/04/21	2	106	Culex nigripalpus	18	2	0	20	Peridomicile	Samuel	Rainy	01º49.022'	060º19.150'
29/03 to 02/04/21	2	121	Limatus durhamii	1	0	0	1	Peridomicile	Terra preta	Rainy	01º45.866'	060º17.149'
29/03 to 02/04/21	2	6	Limatus flavisetosus	1	0	0	1	Forest	Gusmão	Rainy	01º48.210'	060º16.468'
29/03 to 02/04/21	2	41	Limatus flavisetosus	0	1	0	1	Forest edge	Novo paraiso	Rainy	01º46.746'	060º19.303'
29/03 to 02/04/21	2	52	Limatus flavisetosus	1	2	0	3	Peridomicile	Samuel	Rainy	01º49.022'	060º19.155'
29/03 to 02/04/21	2	54	Limatus flavisetosus	0	1	0	1	Forest	Samuel	Rainy	01º49.040'	060º19.270'
29/03 to 02/04/21	2	88	Limatus flavisetosus	0	1	0	1	Peridomicile	Taxista	Rainy	01º47.281'	060º21.885'
29/03 to 02/04/21	2	93	Limatus flavisetosus	0	1	0	1	Forest	Novo paraiso	Rainy	01º46.561'	060º19.405'
29/03 to 02/04/21	2	105	Limatus flavisetosus	1	0	0	1	Forest	Samuel	Rainy	01º48.879'	060º19.165'
29/03 to 02/04/21	2	116	Aedes albopictus	1	0	0	1	Forest edge	Gusmão	Rainy	01º48.457'	060º16.465'
29/03 to 02/04/21	2	155	Limatus flavisetosus	1	2	0	3	Forest edge	Samuel	Rainy	01º48.473'	060º18.978'
29/03 to 02/04/21	2	2	Limatus pseudomethysticus	0	1	0	1	Forest edge	Gusmão	Rainy	01º48.308'	060º16.462'
29/03 to 02/04/21	2	29	Limatus pseudomethysticus	2	2	0	4	Forest edge	Taxista	Rainy	01º48.214'	060º21.282'
29/03 to 02/04/21	2	41	Limatus pseudomethysticus	1	0	0	1	Forest edge	Novo paraiso	Rainy	01º46.746'	060º19.303'
29/03 to 02/04/21	2	116	Haemagogus janthinomys	0	1	0	1	Forest edge	Gusmão	Rainy	01º48.457'	060º16.465'
29/03 to 02/04/21	2	80	Ochlerotatus argyrothorax	0	1	0	1	Forest edge	Principal	Rainy	01º48.606'	060º20.676'
29/03 to 02/04/21	2	101	Ochlerotatus argyrothorax	1	2	0	3	Forest edge	Samuel	Rainy	01º48.512'	060º19.014
29/03 to 02/04/21	2	57	Orthopodomyia fascipes	7	11	0	18	Forest	Gusmão	Rainy	01º48.450'	060º16.443'
29/03 to 02/04/21	2	59	Orthopodomyia fascipes	1	3	0	4	Forest edge	Gusmão	Rainy	01º48.243'	060º16.453'
29/03 to 02/04/21	2	63	Orthopodomyia fascipes	1	1	0	2	Forest	Gusmão	Rainy	01º48.632'	060º16.436'
29/03 to 02/04/21	2	65	Orthopodomyia fascipes	3	4	0	7	Forest edge	Gusmão	Rainy	01º48.616'	060º16.493'
29/03 to 02/04/21	2	66	Orthopodomyia fascipes	6	7	0	13	Forest	Gusmão	Rainy	01º48.617'	060º16.534'
29/03 to 02/04/21	2	81	Orthopodomyia fascipes	2	0	0	2	Forest	Principal	Rainy	01º48.579'	060º20.715'
29/03 to 02/04/21	2	87	Orthopodomyia fascipes	1	0	0	1	Forest	Taxista	Rainy	01º47.280'	060º21.883'
29/03 to 02/04/21	2	110	Orthopodomyia fascipes	0	1	0	1	Forest edge	Gusmão	Rainy	01º48.455'	060º16.455'
29/03 to 02/04/21	2	116	Limatus flavisetosus	0	1	0	1	Forest edge	Gusmão	Rainy	01º48.457'	060º16.465'
29/03 to 02/04/21	2	122	Orthopodomyia fascipes	6	2	0	8	Forest edge	Terra preta	Rainy	01º45.845'	060º17.118'
29/03 to 02/04/21	2	136	Orthopodomyia fascipes	2	2	0	4	Peridomicile	Taxista	Rainy	01º48.248'	060º21.350'
29/03 to 02/04/21	2	144	Orthopodomyia fascipes	0	2	0	2	Forest	Taxista	Rainy	01º47.145'	060º21.924'
29/03 to 02/04/21	2	154	Orthopodomyia fascipes	0	1	0	1	Peridomicile	Samuel	Rainy	01º48.522'	060º19.093'
29/03 to 02/04/21	2	155	Orthopodomyia fascipes	3	2	0	5	Forest edge	Samuel	Rainy	01º48.473'	060º18.978'
29/03 to 02/04/21	2	156	Orthopodomyia fascipes	12	6	0	18	Forest	Samuel	Rainy	01º48.477'	060º18.969'
29/03 to 02/04/21	2	42	Loss of trap	0	0	0	0	Forest	Novo Paraiso	Rainy	01º46.732'	060º19.301'
29/03 to 02/04/21	2	83	Loss of trap	0	0	0	0	Forest edge	Taxista	Rainy	01º48.214'	060º21.287'
29/03 to 02/04/21	2	84	Loss of trap	0	0	0	0	Forest	Taxista	Rainy	01º48.204'	060º21.289'
29/03 to 02/04/21	2	140	Loss of trap	0	0	0	0	Forest edge	Taxista	Rainy	01°47.179´	060°21.327´
29/03 to 02/04/21	2	5	Sabethes glaucodaemon	0	1	0	1	Forest edge	Gusmão	Rainy	01º48.240'	060º16.460'
29/03 to 02/04/21	2	8	Sabethes glaucodaemon	2	0	0	2	Forest edge	Gusmão	Rainy	01º48.462'	060º16.441'
29/03 to 02/04/21	2	1	Sabethes tridentatus	1	0	0	1	Peridomicile	Gusmão	Rainy	01º48.306'	060º16.424'
29/03 to 02/04/21	2	4	Sabethes tridentatus	0	1	0	1	Peridomicile	Gusmão	Rainy	01º48.223'	060º16.425'
29/03 to 02/04/21	2	7	Sabethes tridentatus	1	0	0	1	Peridomicile	Gusmão	Rainy	01º48.454'	060º16.437'
29/03 to 02/04/21	2	103	Sabethes tridentatus	0	3	0	3	Peridomicile	Samuel	Rainy	01º48.864'	060º19.071
29/03 to 02/04/21	2	113	Sabethes tridentatus	0	1	0	1	Forest edge	Gusmão	Rainy	01º48.240'	060º16.467'
29/03 to 02/04/21	2	127	Sabethes tridentatus	0	1	0	1	Peridomicile	Principal	Rainy	01º48.406'	060º19.488'
29/03 to 02/04/21	2	127	Sabethes bipartipes	0	1	0	1	Peridomicile	Principal	Rainy	01º48.406'	060º19.488'
29/03 to 02/04/21	2	133	Sabethes tridentatus	0	1	0	1	Peridomicile	Principal	Rainy	01º48.609'	060º20.652'
29/03 to 02/04/21	2	136	Sabethes tridentatus	1	1	0	2	Peridomicile	Taxista	Rainy	01º48.248'	060º21.350'
29/03 to 02/04/21	2	145	Sabethes tridentatus	3	0	0	3	Peridomicile	Novo paraiso	Rainy	01º46.600'	060º19.377'
19 to 23/04/21	3	145	Sabethes bipartipes	1	0	0	1	Peridomicile	Novo paraiso	Rainy	01º46.600'	060º19.377'
29/03 to 02/04/21	2	18	Toxorhynchites bambusicolus	1	0	0	1	Forest	Principal	Rainy	01º47.613'	060º17.714'
29/03 to 02/04/21	2	4	Toxorhynchites haemorrhoidalis	1	0	0	1	Peridomicile	Gusmão	Rainy	01º48.223'	060º16.425'
29/03 to 02/04/21	2	12	Toxorhynchites haemorrhoidalis	0	1	0	1	Forest	Gusmão	Rainy	01º49.038	060º 19.060
29/03 to 02/04/21	2	46	Toxorhynchites haemorrhoidalis	1	0	0	1	Peridomicile	Samuel	Rainy	01º48.525'	060º19.089'
29/03 to 02/04/21	2	55	Toxorhynchites haemorrhoidalis	1	1	0	2	Peridomicile	Gusmão	Rainy	01º48.292'	060º16.429'
29/03 to 02/04/21	2	67	Toxorhynchites haemorrhoidalis	1	1	0	2	Peridomicile	Terra preta	Rainy	01º45.849'	060º17.125'
29/03 to 02/04/21	2	73	Toxorhynchites haemorrhoidalis	1	0	0	1	Peridomicile	principal	Rainy	01º48.409'	060º19.489'
29/03 to 02/04/21	2	116	Orthopodomyia fascipes	6	9	0	15	Forest edge	Gusmão	Rainy	01º48.457'	060º16.465'
29/03 to 02/04/21	2	100	Toxorhynchites haemorrhoidalis	0	1	0	1	Peridomicile	Samuel	Rainy	01º48.530'	060º19.095
29/03 to 02/04/21	2	130	Toxorhynchites haemorrhoidalis	0	1	0	1	Peridomicile	Principal	Rainy	01º48.634'	060º20.409'
29/03 to 02/04/21	2	134	Toxorhynchites haemorrhoidalis	1	0	0	1	Forest edge	Principal	Rainy	01º48.596'	060º20.674'
29/03 to 02/04/21	2	19	Trichoprosopon digitatum	5	3	0	8	Peridomicile	Principal	Rainy	01º48.408'	060º19.482'
29/03 to 02/04/21	2	116	Trichoprosopon digitatum	6	3	0	9	Forest edge	Gusmão	Rainy	01º48.457'	060º16.465'
29/03 to 02/04/21	2	160	Trichoprosopon digitatum	7	0	0	7	Peridomicile	Samuel	Rainy	01º49.015'	060º19.150'
29/03 to 02/04/21	2	139	Wyeomyia aponoroma	0	2	0	2	Peridomicile	Taxista	Rainy	01º47.292'	060º21.536'
19 to 23/04/21	3	4	Aedes albopictus	2	0	0	2	Peridomicile	Gusmão	Rainy	01º48.223'	060º16.425'
19 to 23/04/21	3	12	Aedes albopictus	1	0	0	1	Forest	Gusmão	Rainy	01º49.038	060º 19.060
19 to 23/04/21	3	16	Aedes albopictus	5	4	0	9	Peridomicile	Principal	Rainy	01º47.552	060º17.706'
19 to 23/04/21	3	41	Aedes albopictus	4	2	0	6	Forest edge	Novo paraiso	Rainy	01º46.746'	060º19.303'
19 to 23/04/21	3	46	Aedes albopictus	9	0	0	9	Peridomicile	Samuel	Rainy	01º48.525'	060º19.089'
19 to 23/04/21	3	55	Aedes albopictus	10	13	0	23	Peridomicile	Gusmão	Rainy	01º48.292'	060º16.429'
19 to 23/04/21	3	58	Aedes albopictus	9	12	0	21	Peridomicile	Gusmão	Rainy	01º48.224'	060º16.422'
19 to 23/04/21	3	65	Aedes albopictus	1	0	0	1	Forest edge	Gusmão	Rainy	01º48.616'	060º16.493'
19 to 23/04/21	3	70	Aedes albopictus	2	2	0	4	Peridomicile	Principal	Rainy	01º47.548'	060º17.698'
19 to 23/04/21	3	79	Aedes albopictus	0	1	0	1	Peridomicile	principal	Rainy	01º48.609'	060º20.648'
19 to 23/04/21	3	88	Aedes albopictus	9	4	0	13	Peridomicile	Taxista	Rainy	01º47.281'	060º21.885'
19 to 23/04/21	3	91	Aedes albopictus	5	4	0	9	Peridomicile	Novo paraiso	Rainy	01º46.598'	060º19.378'
19 to 23/04/21	3	24	Culex urichii	1	2	0	3	Forest	Principal	Rainy	01º48.717'	060º20.460'
19 to 23/04/21	3	100	Aedes albopictus	13	7	0	20	Peridomicile	Samuel	Rainy	01º48.530'	060º19.095
19 to 23/04/21	3	24	Culex (Melanoconion) sp	12	4	0	16	Forest	Principal	Rainy	01º48.717'	060º20.460'
19 to 23/04/21	3	62	Culex urichii	6	4	0	10	Forest edge	Gusmão	Rainy	01º48.432'	060º16.504'
19 to 23/04/21	3	124	Aedes albopictus	0	1	0	1	Peridomicile	Principal	Rainy	01º47.557	060º17.714
19 to 23/04/21	3	141	Aedes albopictus	0	1	0	1	Forest	Taxista	Rainy	01º47.375'	060º21.561'
19 to 23/04/21	3	149	Aedes albopictus	1	0	0	1	Forest edge	Novo paraiso	Rainy	01º46.747'	060º19.308'
19 to 23/04/21	3	154	Aedes albopictus	3	1	0	4	Peridomicile	Samuel	Rainy	01º48.522'	060º19.093'
19 to 23/04/21	3	157	Aedes albopictus	26	13	0	39	Peridomicile	Samuel	Rainy	01º48.871'	060º19.073'
19 to 23/04/21	3	2	Culex urichii	17	8	0	25	Forest edge	Gusmão	Rainy	01º48.308'	060º16.462'
19 to 23/04/21	3	3	Culex urichii	1	4	0	5	Forest	Gusmão	Rainy	01º48.302'	060º16.514'
19 to 23/04/21	3	4	Culex urichii	0	2	0	2	Peridomicile	Gusmão	Rainy	01º48.223'	060º16.425'
19 to 23/04/21	3	8	Culex urichii	1	0	0	1	Forest edge	Gusmão	Rainy	01º48.462'	060º16.441'
19 to 23/04/21	3	9	Culex urichii	1	0	0	1	Forest	Gusmão	Rainy	01º48.433'	060º16.495'
19 to 23/04/21	3	12	Culex urichii	0	1	0	1	Forest	Gusmão	Rainy	01º49.038	060º 19.060
19 to 23/04/21	3	20	Culex urichii	1	0	0	1	Forest edge	Principal	Rainy	01º48.585'	060º19.440'
19 to 23/04/21	3	23	Culex urichii	1	2	0	3	Forest edge	Principal	Rainy	01º48.687'	060º20.449'
19 to 23/04/21	3	62	Orthopodomyia fascipes	10	5	0	15	Forest edge	Gusmão	Rainy	01º48.432'	060º16.504'
19 to 23/04/21	3	26	Culex urichii	1	0	0	1	Forest edge	Principal	Rainy	01º48.601'	060º20.675'
19 to 23/04/21	3	29	Culex urichii	1	0	0	1	Forest edge	Taxista	Rainy	01º48.214'	060º21.282'
19 to 23/04/21	3	30	Culex urichii	2	3	0	5	Forest	Taxista	Rainy	01º48.203'	060º21.294'
19 to 23/04/21	3	32	Culex urichii	1	1	0	2	Forest edge	Taxista	Rainy	01°47.194´	060°21.325´
19 to 23/04/21	3	33	Culex urichii	2	1	0	3	Forest	Taxista	Rainy	01º47.376'	060º21.563'
19 to 23/04/21	3	35	Culex urichii	1	1	0	2	Forest edge	Taxista	Rainy	01º47.215'	060º21.885'
19 to 23/04/21	3	36	Culex urichii	3	3	0	6	Forest	Taxista	Rainy	01º47.151'	060º21.920'
19 to 23/04/21	3	38	Culex urichii	2	1	0	3	Forest edge	Novo paraiso	Rainy	01º46.569'	060º19.380'
19 to 23/04/21	3	40	Culex urichii	1	0	0	1	Peridomicile	Novo paraiso	Rainy	01º46.767'	060º19.332'
19 to 23/04/21	3	42	Culex urichii	7	5	0	12	Forest	Novo Paraiso	Rainy	01º46.732'	060º19.301'
19 to 23/04/21	3	44	Culex urichii	0	2	0	2	Forest edge	Samuel	Rainy	01º48.408'	060º19.189'
19 to 23/04/21	3	47	Culex urichii	1	1	0	2	Forest edge	Samuel	Rainy	01º48.514'	060º19.020'
19 to 23/04/21	3	48	Culex urichii	1	0	0	1	Forest	Samuel	Rainy	01º48.474'	060º18.979'
19 to 23/04/21	3	51	Culex urichii	2	0	0	2	Forest	Samuel	Rainy	01º48.877'	060º19.166'
19 to 23/04/21	3	54	Culex urichii	6	6	0	12	Forest	Samuel	Rainy	01º49.040'	060º19.270'
19 to 23/04/21	3	56	Culex urichii	9	12	0	21	Forest edge	Gusmão	Rainy	01º48.311'	060º16.457'
19 to 23/04/21	3	57	Culex urichii	4	0	0	4	Forest	Gusmão	Rainy	01º48.450'	060º16.443'
19 to 23/04/21	3	58	Culex urichii	34	27	0	61	Peridomicile	Gusmão	Rainy	01º48.224'	060º16.422'
19 to 23/04/21	3	59	Culex urichii	2	5	0	7	Forest edge	Gusmão	Rainy	01º48.243'	060º16.453'
19 to 23/04/21	3	60	Culex urichii	7	16	17	40	Forest	Gusmão	Rainy	01º48.222'	060º16.426'
19 to 23/04/21	3	61	Culex urichii	1	2	0	3	Peridomicile	Gusmão	Rainy	01º48.454'	060º16.464'
19 to 23/04/21	3	64	Culex urichii	4	7	0	11	Peridomicile	Gusmão	Rainy	01º48.616'	060º16.616'
19 to 23/04/21	3	68	Culex urichii	22	34	19	75	Forest edge	Terra preta	Rainy	01º45.844'	060º17.123'
19 to 23/04/21	3	66	Culex urichii	16	20	0	36	Forest	Gusmão	Rainy	01º48.617'	060º16.534'
19 to 23/04/21	3	67	Culex urichii	1	5	0	6	Peridomicile	Terra preta	Rainy	01º45.849'	060º17.125'
19 to 23/04/21	3	71	Culex urichii	2	2	0	4	Forest edge	Principal	Rainy	01º47.596'	060º17.715'
19 to 23/04/21	3	69	Culex urichii	1	2	0	3	Forest	Terra preta	Rainy	01º48.243'	060º16.455'
19 to 23/04/21	3	70	Culex urichii	2	0	0	2	Peridomicile	Principal	Rainy	01º47.548'	060º17.698'
19 to 23/04/21	3	75	Culex urichii	7	21	0	28	Forest	Principal	Rainy	01º48.580'	060º19.409'
19 to 23/04/21	3	72	Culex urichii	12	7	0	19	Forest	Principal	Rainy	01º47.617'	060º17.716'
19 to 23/04/21	3	74	Culex urichii	9	5	0	14	Forest edge	Principal	Rainy	01º48.588'	060º19.436'
19 to 23/04/21	3	77	Culex urichii	11	0	0	11	Forest edge	Principal	Rainy	01º48.738'	060º20.408'
19 to 23/04/21	3	86	Culex urichii	5	6	0	11	Forest edge	Taxista	Rainy	01°47.177´	060°21.328´
19 to 23/04/21	3	78	Culex urichii	10	13	21	44	Forest	Principal	Rainy	01º48.726'	060º20.457'
19 to 23/04/21	3	80	Culex urichii	2	1	0	3	Forest edge	Principal	Rainy	01º48.606'	060º20.676'
19 to 23/04/21	3	81	Culex urichii	2	4	0	6	Forest	Principal	Rainy	01º48.579'	060º20.715'
19 to 23/04/21	3	82	Culex urichii	5	4	9	18	Peridomicile	Taxista	Rainy	01º48.268'	060º21.327'
19 to 23/04/21	3	83	Culex urichii	2	1	11	14	Forest edge	Taxista	Rainy	01º48.214'	060º21.287'
19 to 23/04/21	3	84	Culex urichii	3	5	27	35	Forest	Taxista	Rainy	01º48.204'	060º21.289'
19 to 23/04/21	3	85	Culex urichii	6	15	0	21	Peridomicile	Taxista	Rainy	01º47.310'	060º21.532'
19 to 23/04/21	3	86	Culex (Melanoconion) sp	7	7	0	14	Forest edge	Taxista	Rainy	01°47.177´	060°21.328´
19 to 23/04/21	3	87	Culex urichii	15	7	0	22	Forest	Taxista	Rainy	01º47.280'	060º21.883'
19 to 23/04/21	3	88	Culex urichii	3	1	0	4	Peridomicile	Taxista	Rainy	01º47.281'	060º21.885'
19 to 23/04/21	3	89	Culex urichii	8	2	0	10	Forest edge	Taxista	Rainy	01º47.132'	060º21.926'
19 to 23/04/21	3	90	Culex urichii	1	0	0	1	Forest	Taxista	Rainy	01º49.036'	060º19.056'
19 to 23/04/21	3	92	Culex urichii	5	4	0	9	Forest edge	Novo paraiso	Rainy	01º46.565'	060º19.374'
19 to 23/04/21	3	93	Culex urichii	9	9	12	30	Forest	Novo paraiso	Rainy	01º46.561'	060º19.405'
19 to 23/04/21	3	94	Culex urichii	4	2	0	6	Peridomicile	Novo paraiso	Rainy	01º46.765'	060º19.313'
19 to 23/04/21	3	95	Culex urichii	9	3	5	17	Forest edge	Novo paraiso	Rainy	01º46.753'	060º19.308'
19 to 23/04/21	3	96	Culex urichii	3	9	0	12	Forest	Novo Paraiso	Rainy	01º46.733'	060º19.304'
19 to 23/04/21	3	97	Aedes albopictus	2	1	0	3	Peridomicile	Samuel	Rainy	01º48.406'	060º19.181'
19 to 23/04/21	3	98	Culex urichii	10	2	16	28	Forest edge	Samuel	Rainy	01º48.415'	060º19.191'
19 to 23/04/21	3	99	Culex urichii	4	2	0	6	Forest	Samuel	Rainy	01º48.389'	060º19.219'
19 to 23/04/21	3	101	Culex urichii	0	1	10	11	Forest edge	Samuel	Rainy	01º48.512'	060º19.014
19 to 23/04/21	3	102	Culex urichii	14	18	3	35	Forest	Samuel	Rainy	01º48.473'	060º18.972
19 to 23/04/21	3	108	Culex urichii	5	6	0	11	Forest	Samuel	Rainy	01º49.045'	060º19.268'
19 to 23/04/21	3	115	Culex urichii	1	3	0	4	Peridomicile	Gusmão	Rainy	01º48.447'	060º16.465'
19 to 23/04/21	3	97	Culex urichii	3	5	10	18	Peridomicile	Samuel	Rainy	01º48.406'	060º19.181'
19 to 23/04/21	3	117	Culex urichii	2	0	0	2	Forest	Gusmão	Rainy	01º48.435'	060º16.496'
19 to 23/04/21	3	119	Culex urichii	2	1	7	10	Forest edge	Gusmão	Rainy	01º48.618'	060º16.494'
19 to 23/04/21	3	120	Culex urichii	4	1	0	5	Forest	Gusmão	Rainy	01º48.612	060º16.516
19 to 23/04/21	3	125	Culex urichii	0	1	0	1	Forest edge	Principal	Rainy	01º47.557	060º17.714
19 to 23/04/21	3	127	Culex urichii	1	0	0	1	Peridomicile	Principal	Rainy	01º48.406'	060º19.488'
19 to 23/04/21	3	127	Sabethes bipartipes	2	0	0	2	Peridomicile	Principal	Rainy	01º48.406'	060º19.488'
19 to 23/04/21	3	132	Culex urichii	2	0	0	2	Forest	Principal	Rainy	01º48.702'	060º20.460'
19 to 23/04/21	3	132	Sabethes albiprivus	0	1	0	1	Forest	Principal	Rainy	01º48.702'	060º20.460'
19 to 23/04/21	3	137	Culex urichii	1	2	0	3	Forest edge	Taxista	Rainy	01º48.219'	060º21.278'
19 to 23/04/21	3	138	Culex urichii	3	1	0	4	Forest	Taxista	Rainy	01º48.206'	060º21.295'
19 to 23/04/21	3	141	Culex urichii	2	1	0	3	Forest	Taxista	Rainy	01º47.375'	060º21.561'
19 to 23/04/21	3	143	Culex urichii	3	1	0	4	Forest edge	Taxista	Rainy	01º47.218'	060º21.886'
19 to 23/04/21	3	144	Culex urichii	4	1	0	5	Forest	Taxista	Rainy	01º47.145'	060º21.924'
19 to 23/04/21	3	147	Culex urichii	0	2	0	2	Forest	Novo paraiso	Rainy	01º46.564'	060º19.397'
19 to 23/04/21	3	149	Culex urichii	2	2	0	4	Forest edge	Novo paraiso	Rainy	01º46.747'	060º19.308'
19 to 23/04/21	3	150	Culex urichii	3	2	0	5	Forest	Novo Paraiso	Rainy	01º46.731'	060º19.306'
19 to 23/04/21	3	155	Culex urichii	1	0	0	1	Forest edge	Samuel	Rainy	01º48.473'	060º18.978'
19 to 23/04/21	3	156	Culex urichii	2	3	0	5	Forest	Samuel	Rainy	01º48.477'	060º18.969'
19 to 23/04/21	3	157	Culex urichii	2	3	0	5	Peridomicile	Samuel	Rainy	01º48.871'	060º19.073'
19 to 23/04/21	3	159	Culex urichii	0	1	0	1	Forest	Samuel	Rainy	01º48.874'	060º19.166'
19 to 23/04/21	3	162	Culex urichii	9	2	0	11	Forest	Samuel	Rainy	01º49.042'	060º19.265'
19 to 23/04/21	3	3	Culex (Melanoconion) sp	4	4	0	8	Forest	Gusmão	Rainy	01º48.302'	060º16.514'
19 to 23/04/21	3	6	Culex (Melanoconion) sp	1	1	0	2	Forest	Gusmão	Rainy	01º48.210'	060º16.468'
19 to 23/04/21	3	9	Culex (Melanoconion) sp	0	1	0	1	Forest	Gusmão	Rainy	01º48.433'	060º16.495'
19 to 23/04/21	3	12	Culex (Melanoconion) sp	12	7	0	19	Forest	Gusmão	Rainy	01º49.038	060º 19.060
19 to 23/04/21	3	13	Culex (Melanoconion) sp	11	11	0	22	Peridomicile	Terra preta	Rainy	01º45.856'	060º17.145'
19 to 23/04/21	3	14	Culex (Melanoconion) sp	1	1	0	2	Forest edge	Terra preta	Rainy	01º45.843'	060º17.118'
19 to 23/04/21	3	16	Culex (Melanoconion) sp	1	0	0	1	Peridomicile	Principal	Rainy	01º47.552	060º17.706'
19 to 23/04/21	3	17	Culex (Melanoconion) sp	11	9	0	20	Forest edge	Principal	Rainy	01º47.596'	060º17.715'
19 to 23/04/21	3	20	Culex (Melanoconion) sp	1	2	0	3	Forest edge	Principal	Rainy	01º48.585'	060º19.440'
19 to 23/04/21	3	23	Culex (Melanoconion) sp	1	1	0	2	Forest edge	Principal	Rainy	01º48.687'	060º20.449'
19 to 23/04/21	3	106	Aedes albopictus	32	19	0	51	Peridomicile	Samuel	Rainy	01º49.022'	060º19.150'
19 to 23/04/21	3	26	Culex (Melanoconion) sp	1	4	0	5	Forest edge	Principal	Rainy	01º48.601'	060º20.675'
19 to 23/04/21	3	27	Culex (Melanoconion) sp	2	4	0	6	Forest	Principal	Rainy	01º48.562'	060º20.696'
19 to 23/04/21	3	29	Culex (Melanoconion) sp	1	0	0	1	Forest edge	Taxista	Rainy	01º48.214'	060º21.282'
19 to 23/04/21	3	32	Culex (Melanoconion) sp	4	1	0	5	Forest edge	Taxista	Rainy	01°47.194´	060°21.325´
19 to 23/04/21	3	35	Culex (Melanoconion) sp	1	0	0	1	Forest edge	Taxista	Rainy	01º47.215'	060º21.885'
19 to 23/04/21	3	37	Culex (Melanoconion) sp	4	7	0	11	Peridomicile	Novo paraiso	Rainy	01º46.609'	060º19.380'
19 to 23/04/21	3	42	Culex (Melanoconion) sp	2	7	0	9	Forest	Novo Paraiso	Rainy	01º46.732'	060º19.301'
19 to 23/04/21	3	43	Culex (Melanoconion) sp	0	1	0	1	Peridomicile	Samuel	Rainy	01º48.401'	060º19.181'
19 to 23/04/21	3	48	Culex (Melanoconion) sp	1	0	0	1	Forest	Samuel	Rainy	01º48.474'	060º18.979'
19 to 23/04/21	3	51	Culex (Melanoconion) sp	4	0	0	4	Forest	Samuel	Rainy	01º48.877'	060º19.166'
19 to 23/04/21	3	56	Culex (Melanoconion) sp	7	3	0	10	Forest edge	Gusmão	Rainy	01º48.311'	060º16.457'
19 to 23/04/21	3	58	Culex (Melanoconion) sp	5	3	0	8	Peridomicile	Gusmão	Rainy	01º48.224'	060º16.422'
19 to 23/04/21	3	67	Culex (Melanoconion) sp	0	1	0	1	Peridomicile	Terra preta	Rainy	01º45.849'	060º17.125'
19 to 23/04/21	3	69	Culex (Melanoconion) sp	0	2	0	2	Forest	Terra preta	Rainy	01º48.243'	060º16.455'
19 to 23/04/21	3	72	Culex (Melanoconion) sp	5	1	0	6	Forest	Principal	Rainy	01º47.617'	060º17.716'
19 to 23/04/21	3	78	Culex (Melanoconion) sp	0	5	0	5	Forest	Principal	Rainy	01º48.726'	060º20.457'
19 to 23/04/21	3	116	Aedes albopictus	1	0	0	1	Forest edge	Gusmão	Rainy	01º48.457'	060º16.465'
19 to 23/04/21	3	88	Culex (Melanoconion) sp	1	0	0	1	Peridomicile	Taxista	Rainy	01º47.281'	060º21.885'
19 to 23/04/21	3	92	Culex (Melanoconion) sp	2	0	0	2	Forest edge	Novo paraiso	Rainy	01º46.565'	060º19.374'
19 to 23/04/21	3	93	Culex (Melanoconion) sp	1	0	0	1	Forest	Novo paraiso	Rainy	01º46.561'	060º19.405'
19 to 23/04/21	3	94	Culex (Melanoconion) sp	0	1	0	1	Peridomicile	Novo paraiso	Rainy	01º46.765'	060º19.313'
19 to 23/04/21	3	95	Culex (Melanoconion) sp	1	0	0	1	Forest edge	Novo paraiso	Rainy	01º46.753'	060º19.308'
19 to 23/04/21	3	96	Culex (Melanoconion) sp	3	3	0	6	Forest	Novo Paraiso	Rainy	01º46.733'	060º19.304'
19 to 23/04/21	3	105	Culex (Melanoconion) sp	2	2	0	4	Forest	Samuel	Rainy	01º48.879'	060º19.165'
19 to 23/04/21	3	108	Culex (Melanoconion) sp	0	1	0	1	Forest	Samuel	Rainy	01º49.045'	060º19.268'
19 to 23/04/21	3	110	Culex (Melanoconion) sp	0	1	0	1	Forest edge	Gusmão	Rainy	01º48.455'	060º16.455'
19 to 23/04/21	3	112	Culex (Melanoconion) sp	6	10	0	16	Peridomicile	Gusmão	Rainy	01º48.221'	060º16.420'
19 to 23/04/21	3	119	Culex (Melanoconion) sp	0	0	4	4	Forest edge	Gusmão	Rainy	01º48.618'	060º16.494'
19 to 23/04/21	3	120	Culex (Melanoconion) sp	3	1	0	4	Forest	Gusmão	Rainy	01º48.612	060º16.516
19 to 23/04/21	3	126	Culex (Melanoconion) sp	7	10	0	17	Forest	Principal	Rainy	01º47.613	060º17.716
19 to 23/04/21	3	128	Culex (Melanoconion) sp	8	10	4	22	Forest edge	Principal	Rainy	01º48.591'	060º19.440'
19 to 23/04/21	3	128	Sabethes albiprivus	1	0	0	1	Forest edge	Principal	Rainy	01º48.591'	060º19.440'
19 to 23/04/21	3	131	Culex (Melanoconion) sp	2	0	0	2	Forest edge	Principal	Rainy	01º48.688'	060º20.453'
19 to 23/04/21	3	132	Culex (Melanoconion) sp	3	3	0	6	Forest	Principal	Rainy	01º48.702'	060º20.460'
19 to 23/04/21	3	137	Culex (Melanoconion) sp	1	4	0	5	Forest edge	Taxista	Rainy	01º48.219'	060º21.278'
19 to 23/04/21	3	140	Culex (Melanoconion) sp	1	5	0	6	Forest edge	Taxista	Rainy	01°47.179´	060°21.327´
19 to 23/04/21	3	141	Culex (Melanoconion) sp	4	1	0	5	Forest	Taxista	Rainy	01º47.375'	060º21.561'
19 to 23/04/21	3	143	Culex (Melanoconion) sp	1	0	0	1	Forest edge	Taxista	Rainy	01º47.218'	060º21.886'
19 to 23/04/21	3	146	Culex (Melanoconion) sp	1	1	0	2	Forest edge	Novo paraiso	Rainy	01º46.569'	060º19.379'
19 to 23/04/21	3	149	Culex (Melanoconion) sp	4	0	0	4	Forest edge	Novo paraiso	Rainy	01º46.747'	060º19.308'
19 to 23/04/21	3	150	Culex (Melanoconion) sp	2	5	0	7	Forest	Novo Paraiso	Rainy	01º46.731'	060º19.306'
19 to 23/04/21	3	155	Culex (Melanoconion) sp	8	7	0	15	Forest edge	Samuel	Rainy	01º48.473'	060º18.978'
19 to 23/04/21	3	156	Culex (Melanoconion) sp	0	1	0	1	Forest	Samuel	Rainy	01º48.477'	060º18.969'
19 to 23/04/21	3	159	Culex (Melanoconion) sp	11	9	0	20	Forest	Samuel	Rainy	01º48.874'	060º19.166'
19 to 23/04/21	3	12	Haemagogus janthinomys	1	0	0	1	Forest	Gusmão	Rainy	01º49.038	060º 19.060
19 to 23/04/21	3	20	Haemagogus janthinomys	1	0	0	1	Forest edge	Principal	Rainy	01º48.585'	060º19.440'
19 to 23/04/21	3	26	Haemagogus janthinomys	2	0	0	2	Forest edge	Principal	Rainy	01º48.601'	060º20.675'
19 to 23/04/21	3	73	Haemagogus janthinomys	1	6	0	7	Peridomicile	principal	Rainy	01º48.409'	060º19.489'
19 to 23/04/21	3	82	Haemagogus janthinomys	1	1	0	2	Peridomicile	Taxista	Rainy	01º48.268'	060º21.327'
19 to 23/04/21	3	103	Haemagogus janthinomys	2	2	0	4	Peridomicile	Samuel	Rainy	01º48.864'	060º19.071
19 to 23/04/21	3	110	Haemagogus janthinomys	1	0	0	1	Forest edge	Gusmão	Rainy	01º48.455'	060º16.455'
19 to 23/04/21	3	115	Haemagogus janthinomys	0	1	0	1	Peridomicile	Gusmão	Rainy	01º48.447'	060º16.465'
19 to 23/04/21	3	121	Haemagogus janthinomys	0	1	0	1	Peridomicile	Terra preta	Rainy	01º45.866'	060º17.149'
19 to 23/04/21	3	124	Haemagogus janthinomys	0	1	0	1	Peridomicile	Principal	Rainy	01º47.557	060º17.714
19 to 23/04/21	3	131	Haemagogus janthinomys	1	0	0	1	Forest edge	Principal	Rainy	01º48.688'	060º20.453'
19 to 23/04/21	3	136	Haemagogus janthinomys	2	0	0	2	Peridomicile	Taxista	Rainy	01º48.248'	060º21.350'
19 to 23/04/21	3	138	Haemagogus janthinomys	1	1	0	2	Forest	Taxista	Rainy	01º48.206'	060º21.295'
19 to 23/04/21	3	151	Haemagogus janthinomys	0	1	0	1	Peridomicile	Samuel	Rainy	01º48.400'	060º19.183'
19 to 23/04/21	3	153	Haemagogus janthinomys	1	1	0	2	Forest	Samuel	Rainy	01º48.399'	060º19.210'
19 to 23/04/21	3	154	Haemagogus janthinomys	0	2	0	2	Peridomicile	Samuel	Rainy	01º48.522'	060º19.093'
19 to 23/04/21	3	154	Haemagogus janthinomys	2	2	0	4	Peridomicile	Samuel	Rainy	01º48.522'	060º19.093'
19 to 23/04/21	3	160	Haemagogus janthinomys	0	1	0	1	Peridomicile	Samuel	Rainy	01º49.015'	060º19.150'
19 to 23/04/21	3	160	Haemagogus janthinomys	1	0	0	1	Peridomicile	Samuel	Rainy	01º49.015'	060º19.150'
19 to 23/04/21	3	154	Haemagogus leucocelaenus	0	1	0	1	Peridomicile	Samuel	Rainy	01º48.522'	060º19.093'
19 to 23/04/21	3	1	Limatus durhamii	0	10	0	10	Peridomicile	Gusmão	Rainy	01º48.306'	060º16.424'
19 to 23/04/21	3	2	Limatus durhamii	2	1	0	3	Forest edge	Gusmão	Rainy	01º48.308'	060º16.462'
19 to 23/04/21	3	7	Limatus durhamii	3	3	0	6	Peridomicile	Gusmão	Rainy	01º48.454'	060º16.437'
19 to 23/04/21	3	11	Limatus durhamii	1	2	0	3	Forest edge	Gusmão	Rainy	01º48.615'	060º16.493'
19 to 23/04/21	3	14	Limatus durhamii	1	0	0	1	Forest edge	Terra preta	Rainy	01º45.843'	060º17.118'
19 to 23/04/21	3	16	Limatus durhamii	2	0	0	2	Peridomicile	Principal	Rainy	01º47.552	060º17.706'
19 to 23/04/21	3	18	Limatus durhamii	5	5	0	10	Forest	Principal	Rainy	01º47.613'	060º17.714'
19 to 23/04/21	3	25	Limatus durhamii	0	1	0	1	Peridomicile	Principal	Rainy	01º48.611'	060º20.655'
19 to 23/04/21	3	26	Limatus durhamii	6	11	0	17	Forest edge	Principal	Rainy	01º48.601'	060º20.675'
19 to 23/04/21	3	29	Limatus durhamii	0	3	0	3	Forest edge	Taxista	Rainy	01º48.214'	060º21.282'
19 to 23/04/21	3	45	Limatus durhamii	2	3	0	5	Forest	Samuel	Rainy	01º48.388'	060º19.219'
19 to 23/04/21	3	53	Limatus durhamii	12	8	0	20	Forest edge	Samuel	Rainy	01º49.010'	060º19.174'
19 to 23/04/21	3	55	Limatus durhamii	6	9	0	15	Peridomicile	Gusmão	Rainy	01º48.292'	060º16.429'
19 to 23/04/21	3	58	Limatus durhamii	2	3	0	5	Peridomicile	Gusmão	Rainy	01º48.224'	060º16.422'
19 to 23/04/21	3	67	Limatus durhamii	2	5	0	7	Peridomicile	Terra preta	Rainy	01º45.849'	060º17.125'
19 to 23/04/21	3	72	Limatus durhamii	4	2	0	6	Forest	Principal	Rainy	01º47.617'	060º17.716'
19 to 23/04/21	3	76	Limatus durhamii	2	5	0	7	Peridomicile	Principal	Rainy	01º48.633'	060º20.411
19 to 23/04/21	3	83	Limatus durhamii	2	5	0	7	Forest edge	Taxista	Rainy	01º48.214'	060º21.287'
19 to 23/04/21	3	84	Limatus durhamii	1	0	0	1	Forest	Taxista	Rainy	01º48.204'	060º21.289'
19 to 23/04/21	3	91	Limatus durhamii	3	0	0	3	Peridomicile	Novo paraiso	Rainy	01º46.598'	060º19.378'
19 to 23/04/21	3	93	Limatus durhamii	5	3	0	8	Forest	Novo paraiso	Rainy	01º46.561'	060º19.405'
19 to 23/04/21	3	94	Limatus durhamii	10	3	0	13	Peridomicile	Novo paraiso	Rainy	01º46.765'	060º19.313'
19 to 23/04/21	3	98	Limatus durhamii	1	1	0	2	Forest edge	Samuel	Rainy	01º48.415'	060º19.191'
19 to 23/04/21	3	104	Limatus durhamii	0	1	0	1	Forest edge	Samuel	Rainy	01º48.871'	060º19.140'
19 to 23/04/21	3	157	Limatus durhamii	2	5	0	7	Peridomicile	Samuel	Rainy	01º48.871'	060º19.073'
19 to 23/04/21	3	18	Limatus flavisetosus	1	0	0	1	Forest	Principal	Rainy	01º47.613'	060º17.714'
19 to 23/04/21	3	41	Limatus flavisetosus	0	1	0	1	Forest edge	Novo paraiso	Rainy	01º46.746'	060º19.303'
19 to 23/04/21	3	58	Limatus flavisetosus	1	3	0	4	Peridomicile	Gusmão	Rainy	01º48.224'	060º16.422'
19 to 23/04/21	3	67	Limatus flavisetosus	0	1	0	1	Peridomicile	Terra preta	Rainy	01º45.849'	060º17.125'
19 to 23/04/21	3	84	Limatus flavisetosus	3	0	0	3	Forest	Taxista	Rainy	01º48.204'	060º21.289'
19 to 23/04/21	3	93	Limatus flavisetosus	2	1	0	3	Forest	Novo paraiso	Rainy	01º46.561'	060º19.405'
19 to 23/04/21	3	11	Limatus pseudomethysticus	1	1	0	2	Forest edge	Gusmão	Rainy	01º48.615'	060º16.493'
19 to 23/04/21	3	35	Limatus pseudomethysticus	2	0	0	2	Forest edge	Taxista	Rainy	01º47.215'	060º21.885'
19 to 23/04/21	3	58	Limatus pseudomethysticus	3	2	0	5	Peridomicile	Gusmão	Rainy	01º48.224'	060º16.422'
19 to 23/04/21	3	84	Limatus pseudomethysticus	1	0	0	1	Forest	Taxista	Rainy	01º48.204'	060º21.289'
19 to 23/04/21	3	96	Ochlerotatus argyrothorax	1	0	0	1	Forest	Novo Paraiso	Rainy	01º46.733'	060º19.304'
19 to 23/04/21	3	36	Orthopodomyia fascipes	0	2	0	2	Forest	Taxista	Rainy	01º47.151'	060º21.920'
19 to 23/04/21	3	57	Orthopodomyia fascipes	10	5	0	15	Forest	Gusmão	Rainy	01º48.450'	060º16.443'
19 to 23/04/21	3	59	Orthopodomyia fascipes	1	1	0	2	Forest edge	Gusmão	Rainy	01º48.243'	060º16.453'
19 to 23/04/21	3	116	Culex urichii	1	1	0	2	Forest edge	Gusmão	Rainy	01º48.457'	060º16.465'
19 to 23/04/21	3	102	Orthopodomyia fascipes	0	1	0	1	Forest	Samuel	Rainy	01º48.473'	060º18.972
19 to 23/04/21	3	122	Orthopodomyia fascipes	1	0	0	1	Forest edge	Terra preta	Rainy	01º45.845'	060º17.118'
19 to 23/04/21	3	156	Orthopodomyia fascipes	3	2	0	5	Forest	Samuel	Rainy	01º48.477'	060º18.969'
19 to 23/04/21	3	21	Loss of trap	0	0	0	0	Forest	principal	Rainy	01º48.585'	060º19.409'
19 to 23/04/21	3	46	Loss of trap	0	0	0	0	Peridomicile	Samuel	Rainy	01º48.525'	060º19.089'
19 to 23/04/21	3	47	Loss of trap	0	0	0	0	Forest edge	Samuel	Rainy	01º48.514'	060º19.020'
19 to 23/04/21	3	113	Loss of trap	0	0	0	0	Forest edge	Gusmão	Rainy	01º48.240'	060º16.467'
19 to 23/04/21	3	129	Loss of trap	0	0	0	0	Forest	principal	Rainy	01º48.583'	060º19.408'
19 to 23/04/21	3	8	Sabethes glaucodaemon	1	0	0	1	Forest edge	Gusmão	Rainy	01º48.462'	060º16.441'
19 to 23/04/21	3	136	Sabethes glaucodaemon	1	1	0	2	Peridomicile	Taxista	Rainy	01º48.248'	060º21.350'
19 to 23/04/21	3	136	Sabethes bipartipes	1	5	0	6	Peridomicile	Taxista	Rainy	01º48.248'	060º21.350'
19 to 23/04/21	3	139	Sabethes glaucodaemon	1	0	0	1	Peridomicile	Taxista	Rainy	01º47.292'	060º21.536'
19 to 23/04/21	3	139	Sabethes bipartipes	0	1	0	1	Peridomicile	Taxista	Rainy	01º47.292'	060º21.536'
19 to 23/04/21	3	3	Toxorhynchites bambusicolus	0	1	0	1	Forest	Gusmão	Rainy	01º48.302'	060º16.514'
19 to 23/04/21	3	31	Toxorhynchites bambusicolus	1	1	0	2	Peridomicile	Taxista	Rainy	01º47.315'	060º21.536'
19 to 23/04/21	3	42	Toxorhynchites bambusicolus	0	1	0	1	Forest	Novo paraiso	Rainy	01º46.732'	060º19.301'
19 to 23/04/21	3	52	Toxorhynchites bambusicolus	0	1	0	1	Peridomicile	Samuel	Rainy	01º49.022'	060º19.155'
19 to 23/04/21	3	61	Toxorhynchites bambusicolus	1	2	0	3	Peridomicile	Gusmão	Rainy	01º48.454'	060º16.464'
19 to 23/04/21	3	111	Toxorhynchites bambusicolus	0	1	0	1	Forest	Gusmão	Rainy	01º48.300'	060º16.516'
19 to 23/04/21	3	143	Toxorhynchites bambusicolus	1	0	0	1	Forest edge	Taxista	Rainy	01º47.218'	060º21.886'
19 to 23/04/21	3	148	Toxorhynchites bambusicolus	1	0	0	1	Peridomicile	Novo paraiso	Rainy	01º46.752'	060º19.330'
19 to 23/04/21	3	1	Toxorhynchites haemorrhoidalis	0	1	0	1	Peridomicile	Gusmão	Rainy	01º48.306'	060º16.424'
19 to 23/04/21	3	13	Toxorhynchites haemorrhoidalis	0	1	0	1	Peridomicile	Terra preta	Rainy	01º45.856'	060º17.145'
19 to 23/04/21	3	30	Toxorhynchites haemorrhoidalis	0	1	0	1	Forest	Taxista	Rainy	01º48.203'	060º21.294'
19 to 23/04/21	3	37	Toxorhynchites haemorrhoidalis	2	0	0	2	Peridomicile	Novo paraiso	Rainy	01º46.609'	060º19.380'
19 to 23/04/21	3	42	Toxorhynchites haemorrhoidalis	1	0	0	1	Forest	Novo paraiso	Rainy	01º46.732'	060º19.301'
19 to 23/04/21	3	43	Toxorhynchites haemorrhoidalis	0	1	0	1	Peridomicile	Samuel	Rainy	01º48.401'	060º19.181'
19 to 23/04/21	3	73	Toxorhynchites haemorrhoidalis	2	0	0	2	Peridomicile	principal	Rainy	01º48.409'	060º19.489'
19 to 23/04/21	3	76	Toxorhynchites haemorrhoidalis	0	1	0	1	Peridomicile	Principal	Rainy	01º48.633'	060º20.411
19 to 23/04/21	3	93	Toxorhynchites haemorrhoidalis	0	1	0	1	Forest	Novo paraiso	Rainy	01º46.561'	060º19.405'
19 to 23/04/21	3	99	Toxorhynchites haemorrhoidalis	0	1	0	1	Forest	Samuel	Rainy	01º48.389'	060º19.219'
19 to 23/04/21	3	103	Toxorhynchites haemorrhoidalis	0	2	0	2	Peridomicile	Samuel	Rainy	01º48.864'	060º19.071
19 to 23/04/21	3	107	Toxorhynchites haemorrhoidalis	1	0	0	1	Forest edge	Samuel	Rainy	01º49.009'	060º19.182
19 to 23/04/21	3	129	Toxorhynchites haemorrhoidalis	0	1	0	1	Forest	Principal	Rainy	01º48.583'	060º19.408'
19 to 23/04/21	3	130	Toxorhynchites haemorrhoidalis	0	1	0	1	Peridomicile	Principal	Rainy	01º48.634'	060º20.409'
19 to 23/04/21	3	144	Toxorhynchites haemorrhoidalis	0	1	0	1	Forest	Taxista	Rainy	01º47.145'	060º21.924'
19 to 23/04/21	3	158	Toxorhynchites haemorrhoidalis	0	1	0	1	Forest edge	Samuel	Rainy	01º48.875'	060º19.135'
19 to 23/04/21	3	158	Sabethes cyaneus	0	1	0	1	Forest edge	Samuel	Rainy	01º48.875'	060º19.135'
19 to 23/04/21	3	126	Trichoprosopon digitatum	0	1	0	1	Forest	Principal	Rainy	01º47.613	060º17.716
19 to 23/04/21	3	157	Trichoprosopon digitatum	3	2	0	5	Peridomicile	Samuel	Rainy	01º48.871'	060º19.073'
14 to 18/06/21	4	10	Aedes albopictus	1	0	0	1	Peridomicile	Gusmão	Rainy	01º48.634'	060º16.455'
14 to 18/06/21	4	16	Aedes albopictus	1	1	0	2	Peridomicile	Principal	Rainy	01º47.552	060º17.706'
14 to 18/06/21	4	52	Aedes albopictus	54	33	0	87	Peridomicile	Samuel	Rainy	01º49.022'	060º19.155'
14 to 18/06/21	4	70	Aedes albopictus	0	1	0	1	Peridomicile	Principal	Rainy	01º47.548'	060º17.698'
14 to 18/06/21	4	82	Aedes albopictus	1	0	0	1	Peridomicile	Taxista	Rainy	01º48.268'	060º21.327'
14 to 18/06/21	4	87	Aedes albopictus	0	1	0	1	Forest	Taxista	Rainy	01º47.280'	060º21.883'
14 to 18/06/21	4	91	Aedes albopictus	12	19	0	31	Peridomicile	Novo paraiso	Rainy	01º46.598'	060º19.378'
14 to 18/06/21	4	100	Aedes albopictus	7	11	0	18	Peridomicile	Samuel	Rainy	01º48.530'	060º19.095
14 to 18/06/21	4	24	Culex (Melanoconion) sp	7	4	2	13	Forest	Principal	Rainy	01º48.717'	060º20.460'
14 to 18/06/21	4	107	Aedes albopictus	0	1	0	1	Forest edge	Samuel	Rainy	01º49.009'	060º19.182
14 to 18/06/21	4	124	Aedes albopictus	0	1	0	1	Peridomicile	Principal	Rainy	01º47.557	060º17.714
14 to 18/06/21	4	154	Aedes albopictus	4	11	0	15	Peridomicile	Samuel	Rainy	01º48.522'	060º19.093'
14 to 18/06/21	4	2	Culex urichii	1	1	0	2	Forest edge	Gusmão	Rainy	01º48.308'	060º16.462'
14 to 18/06/21	4	3	Culex urichii	3	3	0	6	Forest	Gusmão	Rainy	01º48.302'	060º16.514'
14 to 18/06/21	4	4	Culex urichii	1	0	0	1	Peridomicile	Gusmão	Rainy	01º48.223'	060º16.425'
14 to 18/06/21	4	5	Culex urichii	0	1	0	1	Forest edge	Gusmão	Rainy	01º48.240'	060º16.460'
14 to 18/06/21	4	9	Culex urichii	1	0	0	1	Forest	Gusmão	Rainy	01º48.433'	060º16.495'
14 to 18/06/21	4	16	Culex urichii	4	2	0	6	Peridomicile	Principal	Rainy	01º47.552	060º17.706'
14 to 18/06/21	4	27	Culex urichii	1	0	0	1	Forest	Principal	Rainy	01º48.562'	060º20.696'
14 to 18/06/21	4	28	Culex urichii	3	0	0	3	Peridomicile	Taxista	Rainy	01º48.265'	060º21.352'
14 to 18/06/21	4	28	Sabethes bipartipes	1	0	0	1	Peridomicile	Taxista	Rainy	01º48.265'	060º21.352'
14 to 18/06/21	4	25	Sabethes bipartipes	2	4	0	6	Peridomicile	Principal	Rainy	01º48.611'	060º20.655'
14 to 18/06/21	4	32	Culex urichii	1	1	0	2	Forest edge	Taxista	Rainy	01°47.194´	060°21.325´
14 to 18/06/21	4	33	Culex urichii	4	3	0	7	Forest	Taxista	Rainy	01º47.376'	060º21.563'
14 to 18/06/21	4	36	Culex urichii	6	7	27	40	Forest	Taxista	Rainy	01º47.151'	060º21.920'
14 to 18/06/21	4	38	Culex urichii	3	2	32	37	Forest edge	Novo paraiso	Rainy	01º46.569'	060º19.380'
14 to 18/06/21	4	45	Culex urichii	0	1	0	1	Forest	Samuel	Rainy	01º48.388'	060º19.219'
14 to 18/06/21	4	48	Culex urichii	1	0	0	1	Forest	Samuel	Rainy	01º48.474'	060º18.979'
14 to 18/06/21	4	51	Culex urichii	1	2	0	3	Forest	Samuel	Rainy	01º48.877'	060º19.166'
14 to 18/06/21	4	53	Culex urichii	0	1	0	1	Forest edge	Samuel	Rainy	01º49.010'	060º19.174'
14 to 18/06/21	4	55	Culex urichii	10	2	0	12	Peridomicile	Gusmão	Rainy	01º48.292'	060º16.429'
14 to 18/06/21	4	56	Culex urichii	4	0	14	18	Forest edge	Gusmão	Rainy	01º48.311'	060º16.457'
14 to 18/06/21	4	57	Culex urichii	5	0	0	5	Forest	Gusmão	Rainy	01º48.450'	060º16.443'
14 to 18/06/21	4	58	Culex urichii	6	1	0	7	Peridomicile	Gusmão	Rainy	01º48.224'	060º16.422'
14 to 18/06/21	4	60	Culex urichii	15	9	0	24	Forest	Gusmão	Rainy	01º48.222'	060º16.426'
14 to 18/06/21	4	61	Culex urichii	8	2	0	10	Peridomicile	Gusmão	Rainy	01º48.454'	060º16.464'
14 to 18/06/21	4	63	Culex urichii	4	4	0	8	Forest	Gusmão	Rainy	01º48.632'	060º16.436'
14 to 18/06/21	4	65	Culex urichii	10	9	0	19	Forest edge	Gusmão	Rainy	01º48.616'	060º16.493'
14 to 18/06/21	4	66	Culex urichii	6	3	0	9	Forest	Gusmão	Rainy	01º48.617'	060º16.534'
14 to 18/06/21	4	67	Culex urichii	3	1	74	78	Peridomicile	Terra preta	Rainy	01º45.849'	060º17.125'
14 to 18/06/21	4	24	Toxorhynchites bambusicolus	0	1	0	1	Forest	Principal	Rainy	01º48.717'	060º20.460'
14 to 18/06/21	4	70	Culex urichii	2	2	0	4	Peridomicile	Principal	Rainy	01º47.548'	060º17.698'
14 to 18/06/21	4	62	Orthopodomyia fascipes	0	0	65	65	Forest edge	Gusmão	Rainy	01º48.432'	060º16.504'
14 to 18/06/21	4	74	Culex urichii	9	4	12	25	Forest edge	Principal	Rainy	01º48.588'	060º19.436'
14 to 18/06/21	4	64	Toxorhynchites haemorrhoidalis	0	3	0	3	Peridomicile	Gusmão	Rainy	01º48.616'	060º16.616'
14 to 18/06/21	4	78	Culex urichii	8	11	0	19	Forest	Principal	Rainy	01º48.726'	060º20.457'
14 to 18/06/21	4	80	Culex urichii	1	0	0	1	Forest edge	Principal	Rainy	01º48.606'	060º20.676'
14 to 18/06/21	4	81	Culex urichii	0	3	0	3	Forest	Principal	Rainy	01º48.579'	060º20.715'
14 to 18/06/21	4	82	Culex urichii	0	1	0	1	Peridomicile	Taxista	Rainy	01º48.268'	060º21.327'
14 to 18/06/21	4	83	Culex urichii	10	5	0	15	Forest edge	Taxista	Rainy	01º48.214'	060º21.287'
14 to 18/06/21	4	84	Culex urichii	1	0	62	63	Forest	Taxista	Rainy	01º48.204'	060º21.289'
14 to 18/06/21	4	85	Culex urichii	2	4	24	30	Peridomicile	Taxista	Rainy	01º47.310'	060º21.532'
14 to 18/06/21	4	87	Culex urichii	8	7	3	18	Forest	Taxista	Rainy	01º47.280'	060º21.883'
14 to 18/06/21	4	89	Culex urichii	4	7	42	53	Forest edge	Taxista	Rainy	01º47.132'	060º21.926'
14 to 18/06/21	4	90	Culex urichii	12	15	11	38	Forest	Taxista	Rainy	01º49.036'	060º19.056'
14 to 18/06/21	4	91	Culex urichii	0	2	0	2	Peridomicile	Novo paraiso	Rainy	01º46.598'	060º19.378'
14 to 18/06/21	4	92	Culex urichii	3	2	0	5	Forest edge	Novo paraiso	Rainy	01º46.565'	060º19.374'
14 to 18/06/21	4	93	Culex urichii	2	5	0	7	Forest	Novo paraiso	Rainy	01º46.561'	060º19.405'
14 to 18/06/21	4	94	Culex urichii	2	4	0	6	Peridomicile	Novo paraiso	Rainy	01º46.765'	060º19.313'
14 to 18/06/21	4	95	Culex urichii	2	1	15	18	Forest edge	Novo paraiso	Rainy	01º46.753'	060º19.308'
14 to 18/06/21	4	96	Culex urichii	12	17	85	114	Forest	Novo Paraiso	Rainy	01º46.733'	060º19.304'
14 to 18/06/21	4	68	Culex urichii	10	16	0	26	Forest edge	Terra preta	Rainy	01º45.844'	060º17.123'
14 to 18/06/21	4	98	Culex urichii	3	7	0	10	Forest edge	Samuel	Rainy	01º48.415'	060º19.191'
14 to 18/06/21	4	101	Culex urichii	5	7	47	59	Forest edge	Samuel	Rainy	01º48.512'	060º19.014
14 to 18/06/21	4	102	Culex urichii	3	7	25	35	Forest	Samuel	Rainy	01º48.473'	060º18.972
14 to 18/06/21	4	104	Culex urichii	1	1	0	2	Forest edge	Samuel	Rainy	01º48.871'	060º19.140'
14 to 18/06/21	4	105	Culex urichii	3	1	1	5	Forest	Samuel	Rainy	01º48.879'	060º19.165'
14 to 18/06/21	4	112	Culex urichii	3	3	0	6	Peridomicile	Gusmão	Rainy	01º48.221'	060º16.420'
14 to 18/06/21	4	117	Culex urichii	3	0	0	3	Forest	Gusmão	Rainy	01º48.435'	060º16.496'
14 to 18/06/21	4	119	Culex urichii	3	1	0	4	Forest edge	Gusmão	Rainy	01º48.618'	060º16.494'
14 to 18/06/21	4	122	Culex urichii	2	0	0	2	Forest edge	Terra preta	Rainy	01º45.845'	060º17.118'
14 to 18/06/21	4	126	Culex urichii	1	0	3	4	Forest	Principal	Rainy	01º47.613	060º17.716
14 to 18/06/21	4	135	Culex urichii	2	2	0	4	Forest	Principal	Rainy	01º48.563'	060º20.694'
14 to 18/06/21	4	136	Culex urichii	0	1	0	1	Peridomicile	Taxista	Rainy	01º48.248'	060º21.350'
14 to 18/06/21	4	137	Culex urichii	0	1	0	1	Forest edge	Taxista	Rainy	01º48.219'	060º21.278'
14 to 18/06/21	4	137	Sabethes bipartipes	1	0	0	1	Forest edge	Taxista	Rainy	01º48.219'	060º21.278'
14 to 18/06/21	4	138	Culex urichii	0	1	0	1	Forest	Taxista	Rainy	01º48.206'	060º21.295'
14 to 18/06/21	4	141	Culex urichii	2	5	0	7	Forest	Taxista	Rainy	01º47.375'	060º21.561'
14 to 18/06/21	4	143	Culex urichii	1	1	4	6	Forest edge	Taxista	Rainy	01º47.218'	060º21.886'
14 to 18/06/21	4	146	Culex urichii	0	1	0	1	Forest edge	Novo paraiso	Rainy	01º46.569'	060º19.379'
14 to 18/06/21	4	147	Culex urichii	0	1	0	1	Forest	Novo paraiso	Rainy	01º46.564'	060º19.397'
14 to 18/06/21	4	150	Culex urichii	0	4	0	4	Forest	Novo Paraiso	Rainy	01º46.731'	060º19.306'
14 to 18/06/21	4	151	Culex urichii	3	0	1	4	Peridomicile	Samuel	Rainy	01º48.400'	060º19.183'
14 to 18/06/21	4	156	Culex urichii	3	3	0	6	Forest	Samuel	Rainy	01º48.477'	060º18.969'
14 to 18/06/21	4	159	Culex urichii	2	1	0	3	Forest	Samuel	Rainy	01º48.874'	060º19.166'
14 to 18/06/21	4	162	Culex urichii	7	5	7	19	Forest	Samuel	Rainy	01º49.042'	060º19.265'
14 to 18/06/21	4	4	Culex (Melanoconion) sp	0	1	0	1	Peridomicile	Gusmão	Rainy	01º48.223'	060º16.425'
14 to 18/06/21	4	5	Culex (Melanoconion) sp	1	1	0	2	Forest edge	Gusmão	Rainy	01º48.240'	060º16.460'
14 to 18/06/21	4	6	Culex (Melanoconion) sp	4	4	0	8	Forest	Gusmão	Rainy	01º48.210'	060º16.468'
14 to 18/06/21	4	9	Culex (Melanoconion) sp	1	1	0	2	Forest	Gusmão	Rainy	01º48.433'	060º16.495'
14 to 18/06/21	4	12	Culex (Melanoconion) sp	0	1	0	1	Forest	Gusmão	Rainy	01º49.038	060º 19.060
14 to 18/06/21	4	13	Culex (Melanoconion) sp	4	3	1	8	Peridomicile	Terra preta	Rainy	01º45.856'	060º17.145'
14 to 18/06/21	4	16	Culex (Melanoconion) sp	2	2	0	4	Peridomicile	Principal	Rainy	01º47.552	060º17.706'
14 to 18/06/21	4	16	Sabethes bipartipes	0	1	0	1	Peridomicile	Principal	Rainy	01º47.552	060º17.706'
14 to 18/06/21	4	17	Culex (Melanoconion) sp	7	3	0	10	Forest edge	Principal	Rainy	01º47.596'	060º17.715'
14 to 18/06/21	4	18	Culex (Melanoconion) sp	1	3	0	4	Forest	Principal	Rainy	01º47.613'	060º17.714'
14 to 18/06/21	4	21	Culex (Melanoconion) sp	2	1	2	5	Forest	principal	Rainy	01º48.585'	060º19.409'
14 to 18/06/21	4	68	Culex (Melanoconion) sp	0	1	0	1	Forest edge	Terra preta	Rainy	01º45.844'	060º17.123'
14 to 18/06/21	4	26	Culex (Melanoconion) sp	2	1	0	3	Forest edge	Principal	Rainy	01º48.601'	060º20.675'
14 to 18/06/21	4	27	Culex (Melanoconion) sp	0	2	0	2	Forest	Principal	Rainy	01º48.562'	060º20.696'
14 to 18/06/21	4	29	Culex (Melanoconion) sp	2	1	9	12	Forest edge	Taxista	Rainy	01º48.214'	060º21.282'
14 to 18/06/21	4	30	Culex (Melanoconion) sp	1	1	0	2	Forest	Taxista	Rainy	01º48.203'	060º21.294'
14 to 18/06/21	4	31	Culex (Melanoconion) sp	3	1	0	4	Peridomicile	Taxista	Rainy	01º47.315'	060º21.536'
14 to 18/06/21	4	32	Culex (Melanoconion) sp	2	1	3	6	Forest edge	Taxista	Rainy	01°47.194´	060°21.325´
14 to 18/06/21	4	34	Culex (Melanoconion) sp	3	2	0	5	Peridomicile	Taxista	Rainy	01º47.283'	060º21.881'
14 to 18/06/21	4	34	Sabethes bipartipes	1	0	0	1	Peridomicile	Taxista	Rainy	01º47.283'	060º21.881'
14 to 18/06/21	4	37	Culex (Melanoconion) sp	1	0	0	1	Peridomicile	Novo paraiso	Rainy	01º46.609'	060º19.380'
14 to 18/06/21	4	39	Culex (Melanoconion) sp	0	1	0	1	Forest	Novo paraiso	Rainy	01º46.566'	060º19.399'
14 to 18/06/21	4	40	Culex (Melanoconion) sp	1	1	1	3	Peridomicile	Novo paraiso	Rainy	01º46.767'	060º19.332'
14 to 18/06/21	4	41	Culex (Melanoconion) sp	2	2	0	4	Forest edge	Novo paraiso	Rainy	01º46.746'	060º19.303'
14 to 18/06/21	4	42	Culex (Melanoconion) sp	0	1	0	1	Forest	Novo Paraiso	Rainy	01º46.732'	060º19.301'
14 to 18/06/21	4	43	Culex (Melanoconion) sp	3	5	0	8	Peridomicile	Samuel	Rainy	01º48.401'	060º19.181'
14 to 18/06/21	4	44	Culex (Melanoconion) sp	2	2	0	4	Forest edge	Samuel	Rainy	01º48.408'	060º19.189'
14 to 18/06/21	4	45	Culex (Melanoconion) sp	3	0	0	3	Forest	Samuel	Rainy	01º48.388'	060º19.219'
14 to 18/06/21	4	47	Culex (Melanoconion) sp	5	2	1	8	Forest edge	Samuel	Rainy	01º48.514'	060º19.020'
14 to 18/06/21	4	51	Culex (Melanoconion) sp	0	0	1	1	Forest	Samuel	Rainy	01º48.877'	060º19.166'
14 to 18/06/21	4	54	Culex (Melanoconion) sp	0	1	0	1	Forest	Samuel	Rainy	01º49.040'	060º19.270'
14 to 18/06/21	4	55	Culex (Melanoconion) sp	2	1	0	3	Peridomicile	Gusmão	Rainy	01º48.292'	060º16.429'
14 to 18/06/21	4	58	Culex (Melanoconion) sp	2	0	0	2	Peridomicile	Gusmão	Rainy	01º48.224'	060º16.422'
14 to 18/06/21	4	71	Culex urichii	1	1	0	2	Forest edge	Principal	Rainy	01º47.596'	060º17.715'
14 to 18/06/21	4	74	Culex (Melanoconion) sp	0	1	0	1	Forest edge	Principal	Rainy	01º48.588'	060º19.436'
14 to 18/06/21	4	71	Limatus durhamii	0	2	0	2	Forest edge	Principal	Rainy	01º47.596'	060º17.715'
14 to 18/06/21	4	78	Culex (Melanoconion) sp	7	3	0	10	Forest	Principal	Rainy	01º48.726'	060º20.457'
14 to 18/06/21	4	83	Culex (Melanoconion) sp	8	9	0	17	Forest edge	Taxista	Rainy	01º48.214'	060º21.287'
14 to 18/06/21	4	71	Ochlerotatus argyrothorax	1	2	0	3	Forest edge	Principal	Rainy	01º47.596'	060º17.715'
14 to 18/06/21	4	91	Culex (Melanoconion) sp	1	1	0	2	Peridomicile	Novo paraiso	Rainy	01º46.598'	060º19.378'
14 to 18/06/21	4	94	Culex (Melanoconion) sp	1	0	0	1	Peridomicile	Novo paraiso	Rainy	01º46.765'	060º19.313'
14 to 18/06/21	4	75	Culex urichii	1	1	31	33	Forest	Principal	Rainy	01º48.580'	060º19.409'
14 to 18/06/21	4	98	Culex (Melanoconion) sp	1	1	0	2	Forest edge	Samuel	Rainy	01º48.415'	060º19.191'
14 to 18/06/21	4	101	Culex (Melanoconion) sp	2	3	0	5	Forest edge	Samuel	Rainy	01º48.512'	060º19.014
14 to 18/06/21	4	110	Culex (Melanoconion) sp	4	1	0	5	Forest edge	Gusmão	Rainy	01º48.455'	060º16.455'
14 to 18/06/21	4	112	Culex (Melanoconion) sp	6	5	0	11	Peridomicile	Gusmão	Rainy	01º48.221'	060º16.420'
14 to 18/06/21	4	113	Culex (Melanoconion) sp	3	1	0	4	Forest edge	Gusmão	Rainy	01º48.240'	060º16.467'
14 to 18/06/21	4	77	Culex (Melanoconion) sp	2	1	0	3	Forest edge	Principal	Rainy	01º48.738'	060º20.408'
14 to 18/06/21	4	117	Culex (Melanoconion) sp	2	2	0	4	Forest	Gusmão	Rainy	01º48.435'	060º16.496'
14 to 18/06/21	4	120	Culex (Melanoconion) sp	4	4	0	8	Forest	Gusmão	Rainy	01º48.612	060º16.516
14 to 18/06/21	4	122	Culex (Melanoconion) sp	6	8	0	14	Forest edge	Terra preta	Rainy	01º45.845'	060º17.118'
14 to 18/06/21	4	122	Sabethes albiprivus	1	1	0	2	Forest edge	Terra preta	Rainy	01º45.845'	060º17.118'
14 to 18/06/21	4	123	Culex (Melanoconion) sp	11	14	0	25	Forest	Terra preta	Rainy	01º45.801'	060º17.044'
14 to 18/06/21	4	125	Culex (Melanoconion) sp	2	4	0	6	Forest edge	Principal	Rainy	01º47.594'	060º17.710'
14 to 18/06/21	4	125	Sabethes albiprivus	1	1	0	2	Forest edge	Principal	Rainy	01º47.594'	060º17.710'
14 to 18/06/21	4	126	Culex (Melanoconion) sp	16	17	0	33	Forest	Principal	Rainy	01º47.613	060º17.716
14 to 18/06/21	4	128	Culex (Melanoconion) sp	5	5	0	10	Forest edge	Principal	Rainy	01º48.591'	060º19.440'
14 to 18/06/21	4	129	Culex (Melanoconion) sp	2	2	0	4	Forest	Principal	Rainy	01º48.583'	060º19.408'
14 to 18/06/21	4	132	Culex (Melanoconion) sp	5	5	0	10	Forest	Principal	Rainy	01º48.702'	060º20.460'
14 to 18/06/21	4	133	Culex (Melanoconion) sp	0	1	0	1	Peridomicile	Principal	Rainy	01º48.609'	060º20.652'
14 to 18/06/21	4	134	Culex (Melanoconion) sp	12	13	0	25	Forest edge	Principal	Rainy	01º48.596'	060º20.674'
14 to 18/06/21	4	140	Culex (Melanoconion) sp	11	6	0	17	Forest edge	Taxista	Rainy	01°47.179´	060°21.327´
14 to 18/06/21	4	144	Culex (Melanoconion) sp	1	2	0	3	Forest	Taxista	Rainy	01º47.145'	060º21.924'
14 to 18/06/21	4	146	Culex (Melanoconion) sp	1	0	0	1	Forest edge	Novo paraiso	Rainy	01º46.569'	060º19.379'
14 to 18/06/21	4	150	Culex (Melanoconion) sp	16	21	0	37	Forest	Novo Paraiso	Rainy	01º46.731'	060º19.306'
14 to 18/06/21	4	152	Culex (Melanoconion) sp	4	4	0	8	Forest edge	Samuel	Rainy	01º48.413'	060º19.190'
14 to 18/06/21	4	153	Culex (Melanoconion) sp	6	3	1	10	Forest	Samuel	Rainy	01º48.399'	060º19.210'
14 to 18/06/21	4	155	Culex (Melanoconion) sp	5	3	3	11	Forest edge	Samuel	Rainy	01º48.473'	060º18.978'
14 to 18/06/21	4	159	Culex (Melanoconion) sp	4	2	0	6	Forest	Samuel	Rainy	01º48.874'	060º19.166'
14 to 18/06/21	4	160	Culex (Melanoconion) sp	1	2	0	3	Peridomicile	Samuel	Rainy	01º49.015'	060º19.150'
14 to 18/06/21	4	41	Haemagogus janthinomys	3	2	0	5	Forest edge	Novo paraiso	Rainy	01º46.746'	060º19.303'
14 to 18/06/21	4	110	Haemagogus janthinomys	1	0	0	1	Forest edge	Gusmão	Rainy	01º48.455'	060º16.455'
14 to 18/06/21	4	126	Haemagogus janthinomys	0	1	0	1	Forest	Principal	Rainy	01º47.613	060º17.716
14 to 18/06/21	4	128	Haemagogus janthinomys	0	1	0	1	Forest edge	Principal	Rainy	01º48.591'	060º19.440'
14 to 18/06/21	4	133	Haemagogus janthinomys	1	2	0	3	Peridomicile	Principal	Rainy	01º48.609'	060º20.652'
14 to 18/06/21	4	136	Haemagogus janthinomys	1	0	0	1	Peridomicile	Taxista	Rainy	01º48.248'	060º21.350'
14 to 18/06/21	4	154	Haemagogus janthinomys	3	0	0	3	Peridomicile	Samuel	Rainy	01º48.522'	060º19.093'
14 to 18/06/21	4	156	Haemagogus janthinomys	1	0	0	1	Forest	Samuel	Rainy	01º48.477'	060º18.969'
14 to 18/06/21	4	20	Haemagogus leucocelaenus	2	2	0	4	Forest edge	Principal	Rainy	01º48.585'	060º19.440'
14 to 18/06/21	4	7	Limatus durhamii	3	2	0	5	Peridomicile	Gusmão	Rainy	01º48.454'	060º16.437'
14 to 18/06/21	4	11	Limatus durhamii	3	1	0	4	Forest edge	Gusmão	Rainy	01º48.615'	060º16.493'
14 to 18/06/21	4	31	Limatus durhamii	2	1	0	3	Peridomicile	Taxista	Rainy	01º47.315'	060º21.536'
14 to 18/06/21	4	35	Limatus durhamii	6	0	0	6	Forest edge	Taxista	Rainy	01º47.215'	060º21.885'
14 to 18/06/21	4	43	Limatus durhamii	1	0	0	1	Peridomicile	Samuel	Rainy	01º48.401'	060º19.181'
14 to 18/06/21	4	45	Limatus durhamii	3	0	0	3	Forest	Samuel	Rainy	01º48.388'	060º19.219'
14 to 18/06/21	4	47	Limatus durhamii	4	2	0	6	Forest edge	Samuel	Rainy	01º48.514'	060º19.020'
14 to 18/06/21	4	51	Limatus durhamii	3	1	3	7	Forest	Samuel	Rainy	01º48.877'	060º19.166'
14 to 18/06/21	4	55	Limatus durhamii	2	1	0	3	Peridomicile	Gusmão	Rainy	01º48.292'	060º16.429'
14 to 18/06/21	4	70	Limatus durhamii	1	0	0	1	Peridomicile	Principal	Rainy	01º47.548'	060º17.698'
14 to 18/06/21	4	77	Toxorhynchites haemorrhoidalis	0	1	0	1	Forest edge	Principal	Rainy	01º48.738'	060º20.408'
14 to 18/06/21	4	77	Culex nigripalpus	1	1	0	2	Forest edge	Principal	Rainy	01º48.738'	060º20.408'
14 to 18/06/21	4	84	Limatus durhamii	1	0	0	1	Forest	Taxista	Rainy	01º48.204'	060º21.289'
14 to 18/06/21	4	105	Limatus durhamii	1	1	0	2	Forest	Samuel	Rainy	01º48.879'	060º19.165'
14 to 18/06/21	4	2	Limatus flavisetosus	0	2	0	2	Forest edge	Gusmão	Rainy	01º48.308'	060º16.462'
14 to 18/06/21	4	7	Limatus flavisetosus	1	0	0	1	Peridomicile	Gusmão	Rainy	01º48.454'	060º16.437'
14 to 18/06/21	4	11	Limatus flavisetosus	1	0	0	1	Forest edge	Gusmão	Rainy	01º48.615'	060º16.493'
14 to 18/06/21	4	15	Limatus flavisetosus	1	0	0	1	Forest	Terra preta	Rainy	01º45.798'	060º17.046'
14 to 18/06/21	4	31	Limatus flavisetosus	1	0	0	1	Peridomicile	Taxista	Rainy	01º47.315'	060º21.536'
14 to 18/06/21	4	32	Limatus flavisetosus	1	0	0	1	Forest edge	Taxista	Rainy	01°47.194´	060°21.325´
14 to 18/06/21	4	38	Limatus flavisetosus	2	0	0	2	Forest edge	Novo paraiso	Rainy	01º46.569'	060º19.380'
14 to 18/06/21	4	47	Limatus flavisetosus	1	0	0	1	Forest edge	Samuel	Rainy	01º48.514'	060º19.020'
14 to 18/06/21	4	82	Limatus flavisetosus	14	5	0	19	Peridomicile	Taxista	Rainy	01º48.268'	060º21.327'
14 to 18/06/21	4	84	Limatus flavisetosus	3	4	0	7	Forest	Taxista	Rainy	01º48.204'	060º21.289'
14 to 18/06/21	4	98	Limatus flavisetosus	2	0	0	2	Forest edge	Samuel	Rainy	01º48.415'	060º19.191'
14 to 18/06/21	4	38	Limatus pseudomethysticus	1	0	0	1	Forest edge	Novo paraiso	Rainy	01º46.569'	060º19.380'
14 to 18/06/21	4	84	Limatus pseudomethysticus	2	0	0	2	Forest	Taxista	Rainy	01º48.204'	060º21.289'
14 to 18/06/21	4	98	Limatus pseudomethysticus	0	1	0	1	Forest edge	Samuel	Rainy	01º48.415'	060º19.191'
14 to 18/06/21	4	69	Ochlerotatus argyrothorax	2	1	0	3	Forest	Terra preta	Rainy	01º48.243'	060º16.455'
14 to 18/06/21	4	86	Culex (Melanoconion) sp	0	1	0	1	Forest edge	Taxista	Rainy	01°47.177´	060°21.328´
14 to 18/06/21	4	102	Ochlerotatus argyrothorax	1	0	0	1	Forest	Samuel	Rainy	01º48.473'	060º18.972
14 to 18/06/21	4	57	Orthopodomyia fascipes	7	5	0	12	Forest	Gusmão	Rainy	01º48.450'	060º16.443'
14 to 18/06/21	4	59	Orthopodomyia fascipes	0	0	2	2	Forest edge	Gusmão	Rainy	01º48.243'	060º16.453'
14 to 18/06/21	4	59	Toxorhynchites bambusicolus	1	0	0	1	Forest edge	Gusmão	Rainy	01º48.243'	060º16.453'
14 to 18/06/21	4	97	Culex urichii	5	3	0	8	Peridomicile	Samuel	Rainy	01º48.406'	060º19.181'
14 to 18/06/21	4	65	Orthopodomyia fascipes	5	6	56	67	Forest edge	Gusmão	Rainy	01º48.616'	060º16.493'
14 to 18/06/21	4	74	Orthopodomyia fascipes	0	0	64	64	Forest edge	Principal	Rainy	01º48.588'	060º19.436'
14 to 18/06/21	4	87	Orthopodomyia fascipes	0	0	25	25	Forest	Taxista	Rainy	01º47.280'	060º21.883'
14 to 18/06/21	4	111	Orthopodomyia fascipes	2	4	0	6	Forest	Gusmão	Rainy	01º48.300'	060º16.516'
14 to 18/06/21	4	119	Orthopodomyia fascipes	0	0	20	20	Forest edge	Gusmão	Rainy	01º48.618'	060º16.494'
14 to 18/06/21	4	134	Orthopodomyia fascipes	1	1	0	2	Forest edge	Principal	Rainy	01º48.596'	060º20.674'
14 to 18/06/21	4	149	Orthopodomyia fascipes	0	0	2	2	Forest edge	Novo paraiso	Rainy	01º46.747'	060º19.308'
14 to 18/06/21	4	46	Loss of trap	0	0	0	0	Peridomicile	Samuel	Rainy	01º48.525'	060º19.089'
14 to 18/06/21	4	72	Loss of trap	0	0	0	0	Forest	Principal	Rainy	01º47.617'	060º17.716'
14 to 18/06/21	4	99	Loss of trap	0	0	0	0	Forest	Samuel	Rainy	01º48.389'	060º19.219'
14 to 18/06/21	4	130	Loss of trap	0	0	0	0	Peridomicile	Principal	Rainy	01º48.634'	060º20.409'
14 to 18/06/21	4	109	Sabethes glaucodaemon	2	1	0	3	Peridomicile	Gusmão	Rainy	01º48.304'	060º16.428'
14 to 18/06/21	4	112	Sabethes glaucodaemon	1	0	0	1	Peridomicile	Gusmão	Rainy	01º48.221'	060º16.420'
14 to 18/06/21	4	145	Sabethes glaucodaemon	1	0	0	1	Peridomicile	Novo paraiso	Rainy	01º46.600'	060º19.377'
14 to 18/06/21	4	139	Sabethes tridentatus	0	3	0	3	Peridomicile	Taxista	Rainy	01º47.292'	060º21.536'
14 to 18/06/21	4	139	Sabethes bipartipes	0	2	0	2	Peridomicile	Taxista	Rainy	01º47.292'	060º21.536'
14 to 18/06/21	4	12	Toxorhynchites bambusicolus	0	1	0	1	Forest	Gusmão	Rainy	01º49.038	060º 19.060
14 to 18/06/21	4	18	Toxorhynchites bambusicolus	0	1	0	1	Forest	Principal	Rainy	01º47.613'	060º17.714'
14 to 18/06/21	4	21	Toxorhynchites bambusicolus	1	0	0	1	Forest	principal	Rainy	01º48.585'	060º19.409'
14 to 18/06/21	4	97	Culex (Melanoconion) sp	1	0	0	1	Peridomicile	Samuel	Rainy	01º48.406'	060º19.181'
14 to 18/06/21	4	29	Toxorhynchites bambusicolus	0	1	0	1	Forest edge	Taxista	Rainy	01º48.214'	060º21.282'
14 to 18/06/21	4	113	Toxorhynchites bambusicolus	0	1	0	1	Forest edge	Gusmão	Rainy	01º48.240'	060º16.467'
14 to 18/06/21	4	148	Toxorhynchites bambusicolus	1	0	0	1	Peridomicile	Novo paraiso	Rainy	01º46.752'	060º19.330'
14 to 18/06/21	4	142	Sabethes bipartipes	2	1	0	3	Peridomicile	Taxista	Rainy	01º47.291'	060º21.901'
14 to 18/06/21	4	10	Toxorhynchites haemorrhoidalis	1	1	0	2	Peridomicile	Gusmão	Rainy	01º48.634'	060º16.455'
14 to 18/06/21	4	14	Toxorhynchites haemorrhoidalis	1	0	0	1	Forest edge	Terra preta	Rainy	01º45.843'	060º17.118'
14 to 18/06/21	4	14	Wyeomyia sp2	1	0	0	1	Forest edge	Terra preta	Rainy	01º45.843'	060º17.118'
14 to 18/06/21	4	17	Toxorhynchites haemorrhoidalis	0	2	0	2	Forest edge	Principal	Rainy	01º47.596'	060º17.715'
14 to 18/06/21	4	43	Toxorhynchites haemorrhoidalis	0	1	0	1	Peridomicile	Samuel	Rainy	01º48.401'	060º19.181'
14 to 18/06/21	4	53	Toxorhynchites haemorrhoidalis	1	0	0	1	Forest edge	Samuel	Rainy	01º49.010'	060º19.174'
14 to 18/06/21	4	55	Toxorhynchites haemorrhoidalis	2	1	35	38	Peridomicile	Gusmão	Rainy	01º48.292'	060º16.429'
14 to 18/06/21	4	56	Toxorhynchites haemorrhoidalis	0	1	0	1	Forest edge	Gusmão	Rainy	01º48.311'	060º16.457'
14 to 18/06/21	4	58	Toxorhynchites haemorrhoidalis	0	2	0	2	Peridomicile	Gusmão	Rainy	01º48.224'	060º16.422'
14 to 18/06/21	4	97	Toxorhynchites haemorrhoidalis	0	1	0	1	Peridomicile	Samuel	Rainy	01º48.406'	060º19.181'
14 to 18/06/21	4	73	Toxorhynchites haemorrhoidalis	0	1	0	1	Peridomicile	principal	Rainy	01º48.409'	060º19.489'
14 to 18/06/21	4	76	Toxorhynchites haemorrhoidalis	0	2	0	2	Peridomicile	Principal	Rainy	01º48.633'	060º20.411
14 to 18/06/21	4	106	Aedes albopictus	1	0	0	1	Peridomicile	Samuel	Rainy	01º49.022'	060º19.150'
14 to 18/06/21	4	78	Toxorhynchites haemorrhoidalis	1	0	0	1	Forest	Principal	Rainy	01º48.726'	060º20.457'
14 to 18/06/21	4	79	Toxorhynchites haemorrhoidalis	3	0	0	3	Peridomicile	principal	Rainy	01º48.609'	060º20.648'
14 to 18/06/21	4	88	Toxorhynchites haemorrhoidalis	1	4	0	5	Peridomicile	Taxista	Rainy	01º47.281'	060º21.885'
14 to 18/06/21	4	93	Toxorhynchites haemorrhoidalis	1	0	0	1	Forest	Novo paraiso	Rainy	01º46.561'	060º19.405'
14 to 18/06/21	4	116	Culex (Melanoconion) sp	1	1	0	2	Forest edge	Gusmão	Rainy	01º48.457'	060º16.465'
14 to 18/06/21	4	100	Toxorhynchites haemorrhoidalis	0	3	0	3	Peridomicile	Samuel	Rainy	01º48.530'	060º19.095
14 to 18/06/21	4	118	Toxorhynchites haemorrhoidalis	1	0	0	1	Peridomicile	Gusmão	Rainy	01º48.633'	060º16.452'
14 to 18/06/21	4	136	Toxorhynchites haemorrhoidalis	1	0	0	1	Peridomicile	Taxista	Rainy	01º48.248'	060º21.350'
14 to 18/06/21	4	145	Toxorhynchites haemorrhoidalis	0	1	0	1	Peridomicile	Novo paraiso	Rainy	01º46.600'	060º19.377'
14 to 18/06/21	4	156	Toxorhynchites haemorrhoidalis	0	1	0	1	Forest	Samuel	Rainy	01º48.477'	060º18.969'
14 to 18/06/21	4	6	Trichoprosopon digitatum	0	1	0	1	Forest	Gusmão	Rainy	01º48.210'	060º16.468'
14 to 18/06/21	4	116	Trichoprosopon digitatum	1	0	0	1	Forest edge	Gusmão	Rainy	01º48.457'	060º16.465'
14 to 18/06/21	4	50	Wyeomyia aponoroma	2	0	0	2	Forest edge	Samuel	Rainy	01º48.877'	060º19.136'
14 to 18/06/21	4	50	Wyeomyia sp4	1	0	0	1	Forest edge	Samuel	Rainy	01º48.877'	060º19.136'
23 to 27/08/21	5	46	Aedes albopictus	1	0	0	1	Peridomicile	Samuel	Dry	01º48.525'	060º19.089'
23 to 27/08/21	5	46	Sabethes bipartipes	1	1	0	2	Peridomicile	Samuel	Dry	01º48.525'	060º19.089'
23 to 27/08/21	5	100	Aedes albopictus	12	9	0	21	Peridomicile	Samuel	Dry	01º48.530'	060º19.095
23 to 27/08/21	5	155	Aedes albopictus	1	0	0	1	Forest edge	Samuel	Dry	01º48.473'	060º18.978'
23 to 27/08/21	5	3	Culex urichii	1	1	0	2	Forest	Gusmão	Dry	01º48.302'	060º16.514'
23 to 27/08/21	5	6	Culex urichii	0	2	0	2	Forest	Gusmão	Dry	01º48.210'	060º16.468'
23 to 27/08/21	5	27	Culex urichii	2	0	0	2	Forest	Principal	Dry	01º48.562'	060º20.696'
23 to 27/08/21	5	32	Culex urichii	1	1	0	2	Forest edge	Taxista	Dry	01°47.194´	060°21.325´
23 to 27/08/21	5	34	Culex urichii	0	1	0	1	Peridomicile	Taxista	Dry	01º47.283'	060º21.881'
23 to 27/08/21	5	7	Sabethes bipartipes	1	0	0	1	Peridomicile	Gusmão	Dry	01º48.454'	060º16.437'
23 to 27/08/21	5	38	Culex urichii	0	1	0	1	Forest edge	Novo paraiso	Dry	01º46.569'	060º19.380'
23 to 27/08/21	5	39	Culex urichii	0	2	0	2	Forest	Novo paraiso	Dry	01º46.566'	060º19.399'
23 to 27/08/21	5	42	Culex urichii	0	1	4	5	Forest	Novo Paraiso	Dry	01º46.732'	060º19.301'
23 to 27/08/21	5	56	Culex urichii	1	0	86	87	Forest edge	Gusmão	Dry	01º48.311'	060º16.457'
23 to 27/08/21	5	58	Culex urichii	2	2	0	4	Peridomicile	Gusmão	Dry	01º48.224'	060º16.422'
23 to 27/08/21	5	59	Culex urichii	0	0	19	19	Forest edge	Gusmão	Dry	01º48.243'	060º16.453'
23 to 27/08/21	5	60	Culex urichii	0	0	17	17	Forest	Gusmão	Dry	01º48.222'	060º16.426'
23 to 27/08/21	5	61	Culex urichii	8	6	0	14	Peridomicile	Gusmão	Dry	01º48.454'	060º16.464'
23 to 27/08/21	5	62	Culex urichii	1	4	0	5	Forest edge	Gusmão	Dry	01º48.432'	060º16.504'
23 to 27/08/21	5	63	Culex urichii	1	0	14	15	Forest	Gusmão	Dry	01º48.632'	060º16.436'
23 to 27/08/21	5	65	Culex urichii	1	1	0	2	Forest edge	Gusmão	Dry	01º48.616'	060º16.493'
23 to 27/08/21	5	66	Culex urichii	2	1	0	3	Forest	Gusmão	Dry	01º48.617'	060º16.534'
23 to 27/08/21	5	62	Orthopodomyia fascipes	1	2	0	3	Forest edge	Gusmão	Dry	01º48.432'	060º16.504'
23 to 27/08/21	5	70	Culex urichii	0	0	2	2	Peridomicile	Principal	Dry	01º47.548'	060º17.698'
23 to 27/08/21	5	74	Culex urichii	0	3	61	64	Forest edge	Principal	Dry	01º48.588'	060º19.436'
23 to 27/08/21	5	64	Toxorhynchites haemorrhoidalis	1	1	0	2	Peridomicile	Gusmão	Dry	01º48.616'	060º16.616'
23 to 27/08/21	5	78	Culex urichii	2	1	14	17	Forest	Principal	Dry	01º48.726'	060º20.457'
23 to 27/08/21	5	80	Culex urichii	0	2	15	17	Forest edge	Principal	Dry	01º48.606'	060º20.676'
23 to 27/08/21	5	81	Culex urichii	1	0	40	41	Forest	Principal	Dry	01º48.579'	060º20.715'
23 to 27/08/21	5	82	Culex urichii	3	5	0	8	Peridomicile	Taxista	Dry	01º48.268'	060º21.327'
23 to 27/08/21	5	83	Culex urichii	1	0	0	1	Forest edge	Taxista	Dry	01º48.214'	060º21.287'
23 to 27/08/21	5	84	Culex urichii	2	1	0	3	Forest	Taxista	Dry	01º48.204'	060º21.289'
23 to 27/08/21	5	85	Culex urichii	2	1	23	26	Peridomicile	Taxista	Dry	01º47.310'	060º21.532'
23 to 27/08/21	5	87	Culex urichii	17	19	7	43	Forest	Taxista	Dry	01º47.280'	060º21.883'
23 to 27/08/21	5	88	Culex urichii	0	0	60	60	Peridomicile	Taxista	Dry	01º47.281'	060º21.885'
23 to 27/08/21	5	89	Culex urichii	4	1	81	86	Forest edge	Taxista	Dry	01º47.132'	060º21.926'
23 to 27/08/21	5	91	Culex urichii	2	7	0	9	Peridomicile	Novo paraiso	Dry	01º46.598'	060º19.378'
23 to 27/08/21	5	93	Culex urichii	4	5	8	17	Forest	Novo paraiso	Dry	01º46.561'	060º19.405'
23 to 27/08/21	5	94	Culex urichii	4	1	21	26	Peridomicile	Novo paraiso	Dry	01º46.765'	060º19.313'
23 to 27/08/21	5	95	Culex urichii	1	2	34	37	Forest edge	Novo paraiso	Dry	01º46.753'	060º19.308'
23 to 27/08/21	5	96	Culex urichii	3	2	20	25	Forest	Novo Paraiso	Dry	01º46.733'	060º19.304'
23 to 27/08/21	5	68	Culex urichii	0	0	40	40	Forest edge	Terra preta	Dry	01º45.844'	060º17.123'
23 to 27/08/21	5	98	Culex urichii	0	0	82	82	Forest edge	Samuel	Dry	01º48.415'	060º19.191'
23 to 27/08/21	5	99	Culex urichii	5	6	0	11	Forest	Samuel	Dry	01º48.389'	060º19.219'
23 to 27/08/21	5	101	Culex urichii	0	0	21	21	Forest edge	Samuel	Dry	01º48.512'	060º19.014
23 to 27/08/21	5	102	Culex urichii	2	3	0	5	Forest	Samuel	Dry	01º48.473'	060º18.972
23 to 27/08/21	5	105	Culex urichii	6	4	0	10	Forest	Samuel	Dry	01º48.879'	060º19.165'
23 to 27/08/21	5	108	Culex urichii	0	0	30	30	Forest	Samuel	Dry	01º49.045'	060º19.268'
23 to 27/08/21	5	117	Culex urichii	0	1	0	1	Forest	Gusmão	Dry	01º48.435'	060º16.496'
23 to 27/08/21	5	135	Culex urichii	5	11	0	16	Forest	Principal	Dry	01º48.563'	060º20.694'
23 to 27/08/21	5	137	Culex urichii	2	0	0	2	Forest edge	Taxista	Dry	01º48.219'	060º21.278'
23 to 27/08/21	5	141	Culex urichii	4	2	0	6	Forest	Taxista	Dry	01º47.375'	060º21.561'
23 to 27/08/21	5	144	Culex urichii	4	2	0	6	Forest	Taxista	Dry	01º47.145'	060º21.924'
23 to 27/08/21	5	150	Culex urichii	1	1	0	2	Forest	Novo paraiso	Dry	01º46.731'	060º19.306'
23 to 27/08/21	5	1	Culex (Melanoconion) sp	1	0	0	1	Peridomicile	Gusmão	Dry	01º48.306'	060º16.424'
23 to 27/08/21	5	4	Culex (Melanoconion) sp	1	1	0	2	Peridomicile	Gusmão	Dry	01º48.223'	060º16.425'
23 to 27/08/21	5	5	Culex (Melanoconion) sp	2	0	0	2	Forest edge	Gusmão	Dry	01º48.240'	060º16.460'
23 to 27/08/21	5	6	Culex (Melanoconion) sp	5	5	0	10	Forest	Gusmão	Dry	01º48.210'	060º16.468'
23 to 27/08/21	5	9	Culex (Melanoconion) sp	4	3	0	7	Forest	Gusmão	Dry	01º48.433'	060º16.495'
23 to 27/08/21	5	11	Culex (Melanoconion) sp	0	1	0	1	Forest edge	Gusmão	Dry	01º48.615'	060º16.493'
23 to 27/08/21	5	12	Culex (Melanoconion) sp	0	1	0	1	Forest	Gusmão	Dry	01º49.038	060º 19.060
23 to 27/08/21	5	14	Culex (Melanoconion) sp	1	0	0	1	Forest edge	Terra preta	Dry	01º45.843'	060º17.118'
23 to 27/08/21	5	16	Culex (Melanoconion) sp	1	0	0	1	Peridomicile	Principal	Dry	01º47.552	060º17.706'
23 to 27/08/21	5	16	Sabethes bipartipes	0	1	0	1	Peridomicile	Principal	Dry	01º47.552	060º17.706'
23 to 27/08/21	5	130	Sabethes bipartipes	3	1	0	4	Peridomicile	Principal	Dry	01º48.634'	060º20.409'
23 to 27/08/21	5	37	Sabethes bipartipes	5	0	0	5	Peridomicile	Novo paraiso	Dry	01º46.609'	060º19.380'
23 to 27/08/21	5	17	Culex (Melanoconion) sp	1	1	0	2	Forest edge	Principal	Dry	01º47.596'	060º17.715'
23 to 27/08/21	5	21	Culex (Melanoconion) sp	4	0	0	4	Forest	principal	Dry	01º48.585'	060º19.409'
23 to 27/08/21	5	25	Culex (Melanoconion) sp	0	1	0	1	Peridomicile	Principal	Dry	01º48.611'	060º20.655'
23 to 27/08/21	5	27	Culex (Melanoconion) sp	3	5	0	8	Forest	Principal	Dry	01º48.562'	060º20.696'
23 to 27/08/21	5	32	Culex (Melanoconion) sp	0	6	0	6	Forest edge	Taxista	Dry	01°47.194´	060°21.325´
23 to 27/08/21	5	33	Culex (Melanoconion) sp	1	0	0	1	Forest	Taxista	Dry	01º47.376'	060º21.563'
23 to 27/08/21	5	35	Culex (Melanoconion) sp	4	15	0	19	Forest edge	Taxista	Dry	01º47.215'	060º21.885'
23 to 27/08/21	5	36	Culex (Melanoconion) sp	2	1	0	3	Forest	Taxista	Dry	01º47.151'	060º21.920'
23 to 27/08/21	5	42	Culex (Melanoconion) sp	2	2	0	4	Forest	Novo Paraiso	Dry	01º46.732'	060º19.301'
23 to 27/08/21	5	43	Culex (Melanoconion) sp	2	2	0	4	Peridomicile	Samuel	Dry	01º48.401'	060º19.181'
23 to 27/08/21	5	45	Culex (Melanoconion) sp	5	7	0	12	Forest	Samuel	Dry	01º48.388'	060º19.219'
23 to 27/08/21	5	47	Culex (Melanoconion) sp	11	17	0	28	Forest edge	Samuel	Dry	01º48.514'	060º19.020'
23 to 27/08/21	5	54	Culex (Melanoconion) sp	4	0	0	4	Forest	Samuel	Dry	01º49.040'	060º19.270'
23 to 27/08/21	5	58	Culex (Melanoconion) sp	0	4	0	4	Peridomicile	Gusmão	Dry	01º48.224'	060º16.422'
23 to 27/08/21	5	63	Culex (Melanoconion) sp	0	1	0	1	Forest	Gusmão	Dry	01º48.632'	060º16.436'
23 to 27/08/21	5	75	Culex urichii	2	1	0	3	Forest	Principal	Dry	01º48.580'	060º19.409'
23 to 27/08/21	5	78	Culex (Melanoconion) sp	0	1	0	1	Forest	Principal	Dry	01º48.726'	060º20.457'
23 to 27/08/21	5	82	Culex (Melanoconion) sp	1	0	0	1	Peridomicile	Taxista	Dry	01º48.268'	060º21.327'
23 to 27/08/21	5	83	Culex (Melanoconion) sp	0	3	0	3	Forest edge	Taxista	Dry	01º48.214'	060º21.287'
23 to 27/08/21	5	96	Culex (Melanoconion) sp	0	1	0	1	Forest	Novo Paraiso	Dry	01º46.733'	060º19.304'
23 to 27/08/21	5	75	Culex (Melanoconion) sp	2	1	0	3	Forest	Principal	Dry	01º48.580'	060º19.409'
23 to 27/08/21	5	99	Culex (Melanoconion) sp	7	1	0	8	Forest	Samuel	Dry	01º48.389'	060º19.219'
23 to 27/08/21	5	105	Culex (Melanoconion) sp	2	1	0	3	Forest	Samuel	Dry	01º48.879'	060º19.165'
23 to 27/08/21	5	109	Culex (Melanoconion) sp	0	3	0	3	Peridomicile	Gusmão	Dry	01º48.304'	060º16.428'
23 to 27/08/21	5	121	Culex (Melanoconion) sp	4	1	0	5	Peridomicile	Terra preta	Dry	01º45.866'	060º17.149'
23 to 27/08/21	5	122	Culex (Melanoconion) sp	0	1	0	1	Forest edge	Terra preta	Dry	01º45.845'	060º17.118'
23 to 27/08/21	5	125	Culex (Melanoconion) sp	4	0	0	4	Forest edge	Principal	Dry	01º47.594'	060º17.710'
23 to 27/08/21	5	135	Culex (Melanoconion) sp	1	1	0	2	Forest	Principal	Dry	01º48.563'	060º20.694'
23 to 27/08/21	5	141	Culex (Melanoconion) sp	1	1	0	2	Forest	Taxista	Dry	01º47.375'	060º21.561'
23 to 27/08/21	5	143	Culex (Melanoconion) sp	6	7	0	13	Forest edge	Taxista	Dry	01º47.218'	060º21.886'
23 to 27/08/21	5	144	Culex (Melanoconion) sp	1	1	0	2	Forest	Taxista	Dry	01º47.145'	060º21.924'
23 to 27/08/21	5	148	Culex (Melanoconion) sp	1	1	0	2	Peridomicile	Samuel	Dry	01º48.525'	060º19.089'
23 to 27/08/21	5	149	Culex (Melanoconion) sp	3	1	0	4	Forest edge	Novo paraiso	Dry	01º46.747'	060º19.308'
23 to 27/08/21	5	151	Culex (Melanoconion) sp	1	0	0	1	Peridomicile	Samuel	Dry	01º48.400'	060º19.183'
23 to 27/08/21	5	152	Culex (Melanoconion) sp	4	5	0	9	Forest edge	Samuel	Dry	01º48.413'	060º19.190'
23 to 27/08/21	5	153	Culex (Melanoconion) sp	17	4	0	21	Forest	Samuel	Dry	01º48.399'	060º19.210'
23 to 27/08/21	5	155	Culex (Melanoconion) sp	4	5	0	9	Forest edge	Samuel	Dry	01º48.473'	060º18.978'
23 to 27/08/21	5	159	Culex (Melanoconion) sp	1	1	0	2	Forest	Samuel	Dry	01º48.874'	060º19.166'
23 to 27/08/21	5	6	Haemagogus janthinomys	1	0	0	1	Forest	Gusmão	Dry	01º48.210'	060º16.468'
23 to 27/08/21	5	31	Haemagogus janthinomys	0	1	0	1	Peridomicile	Taxista	Dry	01º47.315'	060º21.536'
23 to 27/08/21	5	34	Haemagogus janthinomys	2	0	0	2	Peridomicile	Taxista	Dry	01º47.283'	060º21.881'
23 to 27/08/21	5	34	Sabethes bipartipes	1	0	0	1	Peridomicile	Taxista	Dry	01º47.283'	060º21.881'
23 to 27/08/21	5	127	Haemagogus janthinomys	0	1	0	1	Peridomicile	Principal	Dry	01º48.406'	060º19.488'
23 to 27/08/21	5	127	Sabethes bipartipes	2	0	0	2	Peridomicile	Principal	Dry	01º48.406'	060º19.488'
23 to 27/08/21	5	141	Haemagogus janthinomys	1	0	0	1	Forest	Taxista	Dry	01º47.375'	060º21.561'
23 to 27/08/21	5	14	Haemagogus leucocelaenus	0	1	0	1	Forest edge	Terra preta	Dry	01º45.843'	060º17.118'
23 to 27/08/21	5	109	Haemagogus leucocelaenus	1	0	0	1	Peridomicile	Gusmão	Dry	01º48.304'	060º16.428'
23 to 27/08/21	5	95	Limatus durhamii	2	0	0	2	Forest edge	Novo paraiso	Dry	01º46.753'	060º19.308'
23 to 27/08/21	5	99	Limatus durhamii	1	0	0	1	Forest	Samuel	Dry	01º48.389'	060º19.219'
23 to 27/08/21	5	11	Limatus flavisetosus	0	1	0	1	Forest edge	Gusmão	Dry	01º48.615'	060º16.493'
23 to 27/08/21	5	82	Limatus flavisetosus	1	1	40	42	Peridomicile	Taxista	Dry	01º48.268'	060º21.327'
23 to 27/08/21	5	93	Limatus flavisetosus	1	0	0	1	Forest	Novo paraiso	Dry	01º46.561'	060º19.405'
23 to 27/08/21	5	95	Limatus flavisetosus	1	0	0	1	Forest edge	Novo paraiso	Dry	01º46.753'	060º19.308'
23 to 27/08/21	5	122	Limatus flavisetosus	3	2	0	5	Forest edge	Terra preta	Dry	01º45.845'	060º17.118'
23 to 27/08/21	5	96	Ochlerotatus argyrothorax	0	0	0	0	Forest	Novo Paraiso	Dry	01º46.733'	060º19.304'
23 to 27/08/21	5	113	Ochlerotatus argyrothorax	0	1	0	1	Forest edge	Gusmão	Dry	01º48.240'	060º16.467'
23 to 27/08/21	5	150	Ochlerotatus argyrothorax	1	0	0	1	Forest	Novo Paraiso	Dry	01º46.731'	060º19.306'
23 to 27/08/21	5	57	Orthopodomyia fascipes	0	0	15	15	Forest	Gusmão	Dry	01º48.450'	060º16.443'
23 to 27/08/21	5	59	Orthopodomyia fascipes	0	0	11	11	Forest edge	Gusmão	Dry	01º48.243'	060º16.453'
23 to 27/08/21	5	97	Culex urichii	3	1	0	4	Peridomicile	Samuel	Dry	01º48.406'	060º19.181'
23 to 27/08/21	5	63	Orthopodomyia fascipes	0	0	4	4	Forest	Gusmão	Dry	01º48.632'	060º16.436'
23 to 27/08/21	5	65	Orthopodomyia fascipes	0	0	3	3	Forest edge	Gusmão	Dry	01º48.616'	060º16.493'
23 to 27/08/21	5	74	Orthopodomyia fascipes	0	0	32	32	Forest edge	Principal	Dry	01º48.588'	060º19.436'
23 to 27/08/21	5	80	Orthopodomyia fascipes	0	0	13	13	Forest edge	Principal	Dry	01º48.606'	060º20.676'
23 to 27/08/21	5	81	Orthopodomyia fascipes	0	0	18	18	Forest	Principal	Dry	01º48.579'	060º20.715'
23 to 27/08/21	5	87	Orthopodomyia fascipes	5	6	1	12	Forest	Taxista	Dry	01º47.280'	060º21.883'
23 to 27/08/21	5	113	Orthopodomyia fascipes	5	1	106	112	Forest edge	Gusmão	Dry	01º48.240'	060º16.467'
23 to 27/08/21	5	155	Orthopodomyia fascipes	4	0	0	4	Forest edge	Samuel	Dry	01º48.473'	060º18.978'
23 to 27/08/21	5	11	Sabethes glaucodaemon	0	1	0	1	Forest edge	Gusmão	Dry	01º48.615'	060º16.493'
23 to 27/08/21	5	16	Sabethes glaucodaemon	0	1	0	1	Peridomicile	Principal	Dry	01º47.552	060º17.706'
23 to 27/08/21	5	74	Sabethes glaucodaemon	0	1	0	1	Forest edge	Principal	Dry	01º48.588'	060º19.436'
23 to 27/08/21	5	117	Sabethes glaucodaemon	1	0	0	1	Forest	Gusmão	Dry	01º48.435'	060º16.496'
23 to 27/08/21	5	148	Sabethes glaucodaemon	2	1	0	3	Peridomicile	Samuel	Dry	01º48.525'	060º19.089'
23 to 27/08/21	5	148	Sabethes bipartipes	2	1	0	3	Peridomicile	Samuel	Dry	01º48.525'	060º19.089'
23 to 27/08/21	5	160	Sabethes bipartipes	2	0	0	2	Peridomicile	Samuel	Dry	01º49.015'	060º19.150'
23 to 27/08/21	5	139	Sabethes bipartipes	1	1	0	2	Peridomicile	Taxista	Dry	01º47.292'	060º21.536'
23 to 27/08/21	5	13	Sabethes bipartipes	1	1	0	2	Peridomicile	Terra preta	Dry	01º45.856'	060º17.145'
23 to 27/08/21	5	52	Sabethes bipartipes	3	0	0	3	Peridomicile	Samuel	Dry	01º49.022'	060º19.155'
23 to 27/08/21	5	40	Sabethes bipartipes	0	1	0	1	Peridomicile	Novo paraiso	Dry	01º46.767'	060º19.332'
23 to 27/08/21	5	8	Sabethes bipartipes	0	1	0	1	Forest edge	Gusmão	Dry	01º48.462'	060º16.441'
23 to 27/08/21	5	133	Sabethes bipartipes	1	0	0	1	Peridomicile	Principal	Dry	01º48.609'	060º20.652'
23 to 27/08/21	5	18	Toxorhynchites bambusicolus	2	0	0	2	Forest	Principal	Dry	01º47.613'	060º17.714'
23 to 27/08/21	5	30	Toxorhynchites bambusicolus	1	0	0	1	Forest	Taxista	Dry	01º48.203'	060º21.294'
23 to 27/08/21	5	32	Toxorhynchites bambusicolus	0	1	0	1	Forest edge	Taxista	Dry	01°47.194´	060°21.325´
23 to 27/08/21	5	83	Toxorhynchites bambusicolus	1	0	0	1	Forest edge	Taxista	Dry	01º48.214'	060º21.287'
23 to 27/08/21	5	109	Toxorhynchites bambusicolus	0	1	0	1	Peridomicile	Gusmão	Dry	01º48.304'	060º16.428'
23 to 27/08/21	5	120	Toxorhynchites bambusicolus	0	1	0	1	Forest	Gusmão	Dry	01º48.612	060º16.516
23 to 27/08/21	5	125	Toxorhynchites bambusicolus	0	1	0	1	Forest edge	Principal	Dry	01º47.594'	060º17.710'
23 to 27/08/21	5	140	Toxorhynchites bambusicolus	1	0	0	1	Forest edge	Taxista	Dry	01°47.179´	060°21.327´
23 to 27/08/21	5	144	Toxorhynchites bambusicolus	0	1	0	1	Forest	Taxista	Dry	01º47.145'	060º21.924'
23 to 27/08/21	5	155	Toxorhynchites bambusicolus	1	0	0	1	Forest edge	Samuel	Dry	01º48.473'	060º18.978'
23 to 27/08/21	5	1	Toxorhynchites haemorrhoidalis	1	0	0	1	Peridomicile	Gusmão	Dry	01º48.306'	060º16.424'
23 to 27/08/21	5	1	Sabethes bipartipes	0	1	0	1	Peridomicile	Gusmão	Dry	01º48.306'	060º16.424'
23 to 27/08/21	5	4	Toxorhynchites haemorrhoidalis	1	0	0	1	Peridomicile	Gusmão	Dry	01º48.223'	060º16.425'
23 to 27/08/21	5	10	Toxorhynchites haemorrhoidalis	0	1	0	1	Peridomicile	Gusmão	Dry	01º48.634'	060º16.455'
23 to 27/08/21	5	10	Sabethes albiprivus	0	1	0	1	Peridomicile	Gusmão	Dry	01º48.634'	060º16.455'
23 to 27/08/21	5	19	Toxorhynchites haemorrhoidalis	0	1	0	1	Peridomicile	Principal	Dry	01º48.408'	060º19.482'
23 to 27/08/21	5	22	Toxorhynchites haemorrhoidalis	0	1	0	1	Peridomicile	Principal	Dry	01º48.641'	060º20.403'
23 to 27/08/21	5	44	Toxorhynchites haemorrhoidalis	0	1	0	1	Forest edge	Samuel	Dry	01º48.408'	060º19.189'
23 to 27/08/21	5	45	Toxorhynchites haemorrhoidalis	0	1	0	1	Forest	Samuel	Dry	01º48.388'	060º19.219'
23 to 27/08/21	5	47	Toxorhynchites haemorrhoidalis	1	0	0	1	Forest edge	Samuel	Dry	01º48.514'	060º19.020'
23 to 27/08/21	5	48	Toxorhynchites haemorrhoidalis	1	0	0	1	Forest	Samuel	Dry	01º48.474'	060º18.979'
23 to 27/08/21	5	53	Toxorhynchites haemorrhoidalis	1	0	0	1	Forest edge	Samuel	Dry	01º49.010'	060º19.174'
23 to 27/08/21	5	97	Culex (Melanoconion) sp	7	4	0	11	Peridomicile	Samuel	Dry	01º48.406'	060º19.181'
23 to 27/08/21	5	73	Toxorhynchites haemorrhoidalis	0	1	0	1	Peridomicile	principal	Dry	01º48.409'	060º19.489'
23 to 27/08/21	5	76	Toxorhynchites haemorrhoidalis	1	0	0	1	Peridomicile	Principal	Dry	01º48.633'	060º20.411
23 to 27/08/21	5	91	Toxorhynchites haemorrhoidalis	1	0	0	1	Peridomicile	Novo paraiso	Dry	01º46.598'	060º19.378'
23 to 27/08/21	5	94	Toxorhynchites haemorrhoidalis	0	1	0	1	Peridomicile	Novo paraiso	Dry	01º46.765'	060º19.313'
23 to 27/08/21	5	96	Toxorhynchites haemorrhoidalis	0	1	0	1	Forest	Novo Paraiso	Dry	01º46.733'	060º19.304'
23 to 27/08/21	5	100	Toxorhynchites haemorrhoidalis	0	5	0	5	Peridomicile	Samuel	Dry	01º48.530'	060º19.095
23 to 27/08/21	5	103	Toxorhynchites haemorrhoidalis	1	0	0	1	Peridomicile	Samuel	Dry	01º48.864'	060º19.071
23 to 27/08/21	5	107	Toxorhynchites haemorrhoidalis	0	2	0	2	Forest edge	Samuel	Dry	01º49.009'	060º19.182
23 to 27/08/21	5	121	Toxorhynchites haemorrhoidalis	1	0	0	1	Peridomicile	Terra preta	Dry	01º45.866'	060º17.149'
23 to 27/08/21	5	125	Toxorhynchites haemorrhoidalis	1	1	0	2	Forest edge	Principal	Dry	01º47.594'	060º17.710'
23 to 27/08/21	5	128	Toxorhynchites haemorrhoidalis	0	1	0	1	Forest edge	Principal	Dry	01º48.591'	060º19.440'
23 to 27/08/21	5	137	Toxorhynchites haemorrhoidalis	1	0	0	1	Forest edge	Taxista	Dry	01º48.219'	060º21.278'
23 to 27/08/21	5	122	Wyeomyia aponoroma	3	1	0	4	Forest edge	Terra preta	Dry	01º45.845'	060º17.118'
23 to 27/08/21	5	155	Wyeomyia aponoroma	1	0	0	1	Forest edge	Samuel	Dry	01º48.473'	060º18.978'
20 to 24/09/21	6	10	Aedes albopictus	2	1	0	3	Peridomicile	Gusmão	Dry	01º48.634'	060º16.455'
20 to 24/09/21	6	25	Aedes albopictus	1	5	0	6	Peridomicile	Principal	Dry	01º48.611'	060º20.655'
20 to 24/09/21	6	46	Aedes albopictus	6	3	0	9	Peridomicile	Samuel	Dry	01º48.525'	060º19.089'
20 to 24/09/21	6	46	Wyeomyia sp4	0	2	0	2	Peridomicile	Samuel	Dry	01º48.525'	060º19.089'
20 to 24/09/21	6	46	Sabethes bipartipes	1	0	0	1	Peridomicile	Samuel	Dry	01º48.525'	060º19.089'
20 to 24/09/21	6	52	Aedes albopictus	2	6	0	8	Peridomicile	Samuel	Dry	01º49.022'	060º19.155'
20 to 24/09/21	6	55	Aedes albopictus	3	1	0	4	Peridomicile	Gusmão	Dry	01º48.292'	060º16.429'
20 to 24/09/21	6	58	Aedes albopictus	1	0	35	36	Peridomicile	Gusmão	Dry	01º48.224'	060º16.422'
20 to 24/09/21	6	24	Culex (Melanoconion) sp	11	11	0	22	Forest	Principal	Dry	01º48.717'	060º20.460'
20 to 24/09/21	6	24	Culex nigripalpus	3	3	0	6	Forest	Principal	Dry	01º48.717'	060º20.460'
20 to 24/09/21	6	73	Aedes albopictus	1	0	0	1	Peridomicile	principal	Dry	01º48.409'	060º19.489'
20 to 24/09/21	6	82	Aedes albopictus	9	9	0	18	Peridomicile	Taxista	Dry	01º48.268'	060º21.327'
20 to 24/09/21	6	62	Culex urichii	1	1	0	2	Forest edge	Gusmão	Dry	01º48.432'	060º16.504'
20 to 24/09/21	6	100	Aedes albopictus	24	24	0	48	Peridomicile	Samuel	Dry	01º48.530'	060º19.095
20 to 24/09/21	6	103	Aedes albopictus	11	14	0	25	Peridomicile	Samuel	Dry	01º48.864'	060º19.071
20 to 24/09/21	6	62	Culex (Melanoconion) sp	0	2	0	2	Forest edge	Gusmão	Dry	01º48.432'	060º16.504'
20 to 24/09/21	6	124	Aedes albopictus	0	2	0	2	Peridomicile	Principal	Dry	01º47.557	060º17.714
20 to 24/09/21	6	124	Sabethes bipartipes	0	1	0	1	Peridomicile	Principal	Dry	01º47.557	060º17.714
11 to 15/10/21	7	124	Sabethes bipartipes	3	1	0	4	Peridomicile	Principal	Dry	01º47.557	060º17.714
20 to 24/09/21	6	6	Culex urichii	2	1	0	3	Forest	Gusmão	Dry	01º48.210'	060º16.468'
20 to 24/09/21	6	9	Culex urichii	0	1	0	1	Forest	Gusmão	Dry	01º48.433'	060º16.495'
20 to 24/09/21	6	11	Culex urichii	0	1	0	1	Forest edge	Gusmão	Dry	01º48.615'	060º16.493'
20 to 24/09/21	6	12	Culex urichii	0	1	11	12	Forest	Gusmão	Dry	01º49.038	060º 19.060
20 to 24/09/21	6	15	Culex urichii	1	0	0	1	Forest	Terra preta	Dry	01º45.798'	060º17.046'
20 to 24/09/21	6	31	Culex urichii	1	0	0	1	Peridomicile	Taxista	Dry	01º47.315'	060º21.536'
20 to 24/09/21	6	36	Culex urichii	0	3	0	3	Forest	Taxista	Dry	01º47.151'	060º21.920'
20 to 24/09/21	6	38	Culex urichii	0	0	9	9	Forest edge	Novo paraiso	Dry	01º46.569'	060º19.380'
20 to 24/09/21	6	39	Culex urichii	0	1	0	1	Forest	Novo paraiso	Dry	01º46.566'	060º19.399'
20 to 24/09/21	6	54	Culex urichii	0	1	0	1	Forest	Samuel	Dry	01º49.040'	060º19.270'
20 to 24/09/21	6	55	Culex urichii	0	1	0	1	Peridomicile	Gusmão	Dry	01º48.292'	060º16.429'
20 to 24/09/21	6	56	Culex urichii	2	3	35	40	Forest edge	Gusmão	Dry	01º48.311'	060º16.457'
20 to 24/09/21	6	57	Culex urichii	6	7	0	13	Forest	Gusmão	Dry	01º48.450'	060º16.443'
20 to 24/09/21	6	58	Culex urichii	1	4	0	5	Peridomicile	Gusmão	Dry	01º48.224'	060º16.422'
20 to 24/09/21	6	59	Culex urichii	9	7	44	60	Forest edge	Gusmão	Dry	01º48.243'	060º16.453'
20 to 24/09/21	6	60	Culex urichii	0	0	12	12	Forest	Gusmão	Dry	01º48.222'	060º16.426'
20 to 24/09/21	6	61	Culex urichii	5	4	66	75	Peridomicile	Gusmão	Dry	01º48.454'	060º16.464'
20 to 24/09/21	6	62	Ochlerotatus argyrothorax	1	0	0	1	Forest edge	Gusmão	Dry	01º48.432'	060º16.504'
20 to 24/09/21	6	62	Culex nigripalpus	1	1	0	2	Forest edge	Gusmão	Dry	01º48.432'	060º16.504'
20 to 24/09/21	6	63	Culex urichii	3	4	0	7	Forest	Gusmão	Dry	01º48.632'	060º16.436'
20 to 24/09/21	6	65	Culex urichii	3	2	17	22	Forest edge	Gusmão	Dry	01º48.616'	060º16.493'
20 to 24/09/21	6	66	Culex urichii	2	4	0	6	Forest	Gusmão	Dry	01º48.617'	060º16.534'
20 to 24/09/21	6	67	Culex urichii	10	5	29	44	Peridomicile	Terra preta	Dry	01º45.849'	060º17.125'
20 to 24/09/21	6	64	Aedes albopictus	1	0	0	1	Peridomicile	Gusmão	Dry	01º48.616'	060º16.616'
20 to 24/09/21	6	69	Culex urichii	3	2	16	21	Forest	Terra preta	Dry	01º48.243'	060º16.455'
20 to 24/09/21	6	64	Culex (Melanoconion) sp	1	0	0	1	Peridomicile	Gusmão	Dry	01º48.616'	060º16.616'
20 to 24/09/21	6	72	Culex urichii	1	0	27	28	Forest	Principal	Dry	01º47.617'	060º17.716'
20 to 24/09/21	6	74	Culex urichii	4	2	33	39	Forest edge	Principal	Dry	01º48.588'	060º19.436'
20 to 24/09/21	6	78	Culex urichii	3	4	0	7	Forest	Principal	Dry	01º48.726'	060º20.457'
20 to 24/09/21	6	79	Culex urichii	3	5	6	14	Peridomicile	principal	Dry	01º48.609'	060º20.648'
20 to 24/09/21	6	80	Culex urichii	4	5	0	9	Forest edge	Principal	Dry	01º48.606'	060º20.676'
20 to 24/09/21	6	81	Culex urichii	3	6	10	19	Forest	Principal	Dry	01º48.579'	060º20.715'
20 to 24/09/21	6	82	Culex urichii	2	2	0	4	Peridomicile	Taxista	Dry	01º48.268'	060º21.327'
20 to 24/09/21	6	83	Culex urichii	1	4	0	5	Forest edge	Taxista	Dry	01º48.214'	060º21.287'
20 to 24/09/21	6	85	Culex urichii	3	2	0	5	Peridomicile	Taxista	Dry	01º47.310'	060º21.532'
20 to 24/09/21	6	87	Culex urichii	1	1	0	2	Forest	Taxista	Dry	01º47.280'	060º21.883'
20 to 24/09/21	6	88	Culex urichii	36	26	0	62	Peridomicile	Taxista	Dry	01º47.281'	060º21.885'
20 to 24/09/21	6	89	Culex urichii	9	6	37	52	Forest edge	Taxista	Dry	01º47.132'	060º21.926'
20 to 24/09/21	6	90	Culex urichii	0	0	30	30	Forest	Taxista	Dry	01º49.036'	060º19.056'
20 to 24/09/21	6	91	Culex urichii	2	2	31	35	Peridomicile	Novo paraiso	Dry	01º46.598'	060º19.378'
20 to 24/09/21	6	92	Culex urichii	3	4	45	52	Forest edge	Novo paraiso	Dry	01º46.565'	060º19.374'
20 to 24/09/21	6	93	Culex urichii	7	3	0	10	Forest	Novo paraiso	Dry	01º46.561'	060º19.405'
20 to 24/09/21	6	95	Culex urichii	5	3	0	8	Forest edge	Novo paraiso	Dry	01º46.753'	060º19.308'
20 to 24/09/21	6	96	Culex urichii	0	0	8	8	Forest	Novo Paraiso	Dry	01º46.733'	060º19.304'
20 to 24/09/21	6	64	Toxorhynchites haemorrhoidalis	2	0	0	2	Peridomicile	Gusmão	Dry	01º48.616'	060º16.616'
20 to 24/09/21	6	64	Culex nigripalpus	0	1	0	1	Peridomicile	Gusmão	Dry	01º48.616'	060º16.616'
20 to 24/09/21	6	98	Culex urichii	5	1	38	44	Forest edge	Samuel	Dry	01º48.415'	060º19.191'
20 to 24/09/21	6	99	Culex urichii	1	0	41	42	Forest	Samuel	Dry	01º48.389'	060º19.219'
20 to 24/09/21	6	101	Culex urichii	1	0	2	3	Forest edge	Samuel	Dry	01º48.512'	060º19.014
20 to 24/09/21	6	102	Culex urichii	5	12	0	17	Forest	Samuel	Dry	01º48.473'	060º18.972
20 to 24/09/21	6	105	Culex urichii	6	0	36	42	Forest	Samuel	Dry	01º48.879'	060º19.165'
20 to 24/09/21	6	108	Culex urichii	1	2	21	24	Forest	Samuel	Dry	01º49.045'	060º19.268'
20 to 24/09/21	6	114	Culex urichii	1	1	0	2	Forest	Gusmão	Dry	01º48.204'	060º16.473'
20 to 24/09/21	6	121	Culex urichii	1	0	0	1	Peridomicile	Terra preta	Dry	01º45.866'	060º17.149'
20 to 24/09/21	6	138	Culex urichii	8	3	0	11	Forest	Taxista	Dry	01º48.206'	060º21.295'
20 to 24/09/21	6	139	Culex urichii	1	0	0	1	Peridomicile	Taxista	Dry	01º47.292'	060º21.536'
20 to 24/09/21	6	150	Culex urichii	0	1	0	1	Forest	Novo Paraiso	Dry	01º46.731'	060º19.306'
20 to 24/09/21	6	1	Culex (Melanoconion) sp	0	1	0	1	Peridomicile	Gusmão	Dry	01º48.306'	060º16.424'
20 to 24/09/21	6	130	Sabethes bipartipes	1	0	0	1	Peridomicile	Principal	Dry	01º48.634'	060º20.409'
20 to 24/09/21	6	4	Culex (Melanoconion) sp	2	0	0	2	Peridomicile	Gusmão	Dry	01º48.223'	060º16.425'
20 to 24/09/21	6	5	Culex (Melanoconion) sp	0	2	0	2	Forest edge	Gusmão	Dry	01º48.240'	060º16.460'
20 to 24/09/21	6	6	Culex (Melanoconion) sp	2	2	0	4	Forest	Gusmão	Dry	01º48.210'	060º16.468'
20 to 24/09/21	6	9	Culex (Melanoconion) sp	5	5	0	10	Forest	Gusmão	Dry	01º48.433'	060º16.495'
20 to 24/09/21	6	11	Culex (Melanoconion) sp	2	0	0	2	Forest edge	Gusmão	Dry	01º48.615'	060º16.493'
20 to 24/09/21	6	12	Culex (Melanoconion) sp	1	1	0	2	Forest	Gusmão	Dry	01º49.038	060º 19.060
20 to 24/09/21	6	14	Culex (Melanoconion) sp	4	3	0	7	Forest edge	Terra preta	Dry	01º45.843'	060º17.118'
20 to 24/09/21	6	15	Culex (Melanoconion) sp	1	1	0	2	Forest	Terra preta	Dry	01º45.798'	060º17.046'
20 to 24/09/21	6	16	Culex (Melanoconion) sp	3	4	0	7	Peridomicile	Principal	Dry	01º47.552	060º17.706'
20 to 24/09/21	6	17	Culex (Melanoconion) sp	2	2	0	4	Forest edge	Principal	Dry	01º47.596'	060º17.715'
20 to 24/09/21	6	18	Culex (Melanoconion) sp	2	0	0	2	Forest	Principal	Dry	01º47.613'	060º17.714'
20 to 24/09/21	6	21	Culex (Melanoconion) sp	9	3	0	12	Forest	Principal	Dry	01º48.585'	060º19.409'
20 to 24/09/21	6	68	Culex urichii	3	1	31	35	Forest edge	Terra preta	Dry	01º45.844'	060º17.123'
20 to 24/09/21	6	25	Culex (Melanoconion) sp	2	2	0	4	Peridomicile	Principal	Dry	01º48.611'	060º20.655'
20 to 24/09/21	6	142	Sabethes bipartipes	0	1	0	1	Peridomicile	Taxista	Dry	01º47.291'	060º21.901'
20 to 24/09/21	6	26	Culex (Melanoconion) sp	1	4	0	5	Forest edge	Principal	Dry	01º48.601'	060º20.675'
20 to 24/09/21	6	27	Culex (Melanoconion) sp	0	2	0	2	Forest	Principal	Dry	01º48.562'	060º20.696'
20 to 24/09/21	6	27	Toxorhynchites bambusicolus	1	0	0	1	Forest	Principal	Dry	01º48.562'	060º20.696'
20 to 24/09/21	6	29	Culex (Melanoconion) sp	1	1	0	2	Forest edge	Taxista	Dry	01º48.214'	060º21.282'
20 to 24/09/21	6	36	Culex (Melanoconion) sp	1	0	0	1	Forest	Taxista	Dry	01º47.151'	060º21.920'
20 to 24/09/21	6	42	Culex (Melanoconion) sp	1	0	0	1	Forest	Novo Paraiso	Dry	01º46.732'	060º19.301'
20 to 24/09/21	6	43	Culex (Melanoconion) sp	1	2	0	3	Peridomicile	Samuel	Dry	01º48.401'	060º19.181'
20 to 24/09/21	6	44	Culex (Melanoconion) sp	4	2	0	6	Forest edge	Samuel	Dry	01º48.408'	060º19.189'
20 to 24/09/21	6	45	Culex (Melanoconion) sp	0	1	0	1	Forest	Samuel	Dry	01º48.388'	060º19.219'
20 to 24/09/21	6	47	Culex (Melanoconion) sp	1	2	0	3	Forest edge	Samuel	Dry	01º48.514'	060º19.020'
20 to 24/09/21	6	61	Culex (Melanoconion) sp	1	0	0	1	Peridomicile	Gusmão	Dry	01º48.454'	060º16.464'
20 to 24/09/21	6	71	Culex urichii	5	1	0	6	Forest edge	Principal	Dry	01º47.596'	060º17.715'
20 to 24/09/21	6	71	Culex (Melanoconion) sp	2	2	0	4	Forest edge	Principal	Dry	01º47.596'	060º17.715'
20 to 24/09/21	6	66	Culex (Melanoconion) sp	1	0	0	1	Forest	Gusmão	Dry	01º48.617'	060º16.534'
20 to 24/09/21	6	70	Culex (Melanoconion) sp	0	1	0	1	Peridomicile	Principal	Dry	01º47.548'	060º17.698'
20 to 24/09/21	6	71	Limatus durhamii	0	1	0	1	Forest edge	Principal	Dry	01º47.596'	060º17.715'
20 to 24/09/21	6	72	Culex (Melanoconion) sp	1	5	0	6	Forest	Principal	Dry	01º47.617'	060º17.716'
20 to 24/09/21	6	75	Culex (Melanoconion) sp	7	2	0	9	Forest	Principal	Dry	01º48.580'	060º19.409'
20 to 24/09/21	6	78	Culex (Melanoconion) sp	0	1	0	1	Forest	Principal	Dry	01º48.726'	060º20.457'
20 to 24/09/21	6	79	Culex (Melanoconion) sp	1	1	0	2	Peridomicile	principal	Dry	01º48.609'	060º20.648'
20 to 24/09/21	6	83	Culex (Melanoconion) sp	1	3	0	4	Forest edge	Taxista	Dry	01º48.214'	060º21.287'
20 to 24/09/21	6	86	Culex (Melanoconion) sp	2	0	0	2	Forest edge	Taxista	Dry	01°47.177´	060°21.328´
20 to 24/09/21	6	86	Culex nigripalpus	1	0	0	1	Forest edge	Taxista	Dry	01°47.177´	060°21.328´
20 to 24/09/21	6	87	Culex (Melanoconion) sp	0	1	0	1	Forest	Taxista	Dry	01º47.280'	060º21.883'
20 to 24/09/21	6	89	Culex (Melanoconion) sp	2	2	0	4	Forest edge	Taxista	Dry	01º47.132'	060º21.926'
20 to 24/09/21	6	90	Culex (Melanoconion) sp	3	0	10	13	Forest	Taxista	Dry	01º49.036'	060º19.056'
20 to 24/09/21	6	97	Aedes albopictus	0	5	0	5	Peridomicile	Samuel	Dry	01º48.406'	060º19.181'
20 to 24/09/21	6	107	Culex (Melanoconion) sp	0	1	0	1	Forest edge	Samuel	Dry	01º49.009'	060º19.182
20 to 24/09/21	6	113	Culex quinquefasciatus	0	1	0	1	Forest edge	Gusmão	Dry	01º48.240'	060º16.467'
20 to 24/09/21	6	114	Culex (Melanoconion) sp	9	4	0	13	Forest	Gusmão	Dry	01º48.204'	060º16.473'
20 to 24/09/21	6	120	Culex (Melanoconion) sp	1	1	0	2	Forest	Gusmão	Dry	01º48.612	060º16.516
20 to 24/09/21	6	121	Culex (Melanoconion) sp	3	6	0	9	Peridomicile	Terra preta	Dry	01º45.866'	060º17.149'
20 to 24/09/21	6	121	Toxorhynchites haemorrhoidalis	1	0	0	1	Peridomicile	Terra preta	Dry	01º45.866'	060º17.149'
20 to 24/09/21	6	122	Culex (Melanoconion) sp	4	3	0	7	Forest edge	Terra preta	Dry	01º45.845'	060º17.118'
20 to 24/09/21	6	126	Culex (Melanoconion) sp	2	4	0	6	Forest	Principal	Dry	01º47.613	060º17.716
20 to 24/09/21	6	128	Culex (Melanoconion) sp	6	5	0	11	Forest edge	Principal	Dry	01º48.591'	060º19.440'
20 to 24/09/21	6	131	Culex (Melanoconion) sp	0	2	0	2	Forest edge	Principal	Dry	01º48.688'	060º20.453'
20 to 24/09/21	6	132	Culex (Melanoconion) sp	2	3	0	5	Forest	Principal	Dry	01º48.702'	060º20.460'
20 to 24/09/21	6	134	Culex (Melanoconion) sp	4	0	0	4	Forest edge	Principal	Dry	01º48.596'	060º20.674'
20 to 24/09/21	6	135	Culex (Melanoconion) sp	0	1	0	1	Forest	Principal	Dry	01º48.563'	060º20.694'
20 to 24/09/21	6	138	Culex (Melanoconion) sp	0	1	0	1	Forest	Taxista	Dry	01º48.206'	060º21.295'
20 to 24/09/21	6	140	Culex (Melanoconion) sp	3	3	0	6	Forest edge	Taxista	Dry	01°47.179´	060°21.327´
20 to 24/09/21	6	143	Culex (Melanoconion) sp	2	3	0	5	Forest edge	Taxista	Dry	01º47.218'	060º21.886'
20 to 24/09/21	6	144	Culex (Melanoconion) sp	7	17	0	24	Forest	Taxista	Dry	01º47.145'	060º21.924'
20 to 24/09/21	6	149	Culex (Melanoconion) sp	0	2	0	2	Forest edge	Novo paraiso	Dry	01º46.747'	060º19.308'
20 to 24/09/21	6	152	Culex (Melanoconion) sp	3	2	0	5	Forest edge	Samuel	Dry	01º48.413'	060º19.190'
20 to 24/09/21	6	153	Culex (Melanoconion) sp	6	5	0	11	Forest	Samuel	Dry	01º48.399'	060º19.210'
20 to 24/09/21	6	156	Culex (Melanoconion) sp	0	1	0	1	Forest	Samuel	Dry	01º48.477'	060º18.969'
20 to 24/09/21	6	159	Culex (Melanoconion) sp	0	2	0	2	Forest	Samuel	Dry	01º48.874'	060º19.166'
20 to 24/09/21	6	47	Haemagogus janthinomys	0	1	0	1	Forest edge	Samuel	Dry	01º48.514'	060º19.020'
20 to 24/09/21	6	51	Haemagogus janthinomys	1	0	0	1	Forest	Samuel	Dry	01º48.877'	060º19.166'
20 to 24/09/21	6	82	Haemagogus janthinomys	4	0	0	4	Peridomicile	Taxista	Dry	01º48.268'	060º21.327'
20 to 24/09/21	6	83	Haemagogus janthinomys	3	1	0	4	Forest edge	Taxista	Dry	01º48.214'	060º21.287'
20 to 24/09/21	6	84	Haemagogus janthinomys	2	1	0	3	Forest	Taxista	Dry	01º48.204'	060º21.289'
20 to 24/09/21	6	84	Sabethes albiprivus	1	0	0	1	Forest	Taxista	Dry	01º48.204'	060º21.289'
20 to 24/09/21	6	109	Haemagogus janthinomys	1	0	0	1	Peridomicile	Gusmão	Dry	01º48.304'	060º16.428'
20 to 24/09/21	6	110	Haemagogus janthinomys	1	3	0	4	Forest edge	Gusmão	Dry	01º48.455'	060º16.455'
20 to 24/09/21	6	126	Haemagogus janthinomys	0	1	0	1	Forest	Principal	Dry	01º47.613	060º17.716
20 to 24/09/21	6	134	Haemagogus janthinomys	1	0	0	1	Forest edge	Principal	Dry	01º48.596'	060º20.674'
20 to 24/09/21	6	141	Haemagogus janthinomys	2	1	0	3	Forest	Taxista	Dry	01º47.375'	060º21.561'
20 to 24/09/21	6	151	Haemagogus janthinomys	1	0	0	1	Peridomicile	Samuel	Dry	01º48.400'	060º19.183'
20 to 24/09/21	6	148	Sabethes bipartipes	1	1	0	2	Peridomicile	Samuel	Dry	01º48.525'	060º19.089'
20 to 24/09/21	6	109	Haemagogus leucocelaenus	0	1	0	1	Peridomicile	Gusmão	Dry	01º48.304'	060º16.428'
20 to 24/09/21	6	11	Limatus durhamii	1	1	0	2	Forest edge	Gusmão	Dry	01º48.615'	060º16.493'
20 to 24/09/21	6	31	Limatus durhamii	0	2	0	2	Peridomicile	Taxista	Dry	01º47.315'	060º21.536'
20 to 24/09/21	6	43	Limatus durhamii	2	0	0	2	Peridomicile	Samuel	Dry	01º48.401'	060º19.181'
20 to 24/09/21	6	55	Limatus durhamii	0	1	0	1	Peridomicile	Gusmão	Dry	01º48.292'	060º16.429'
20 to 24/09/21	6	59	Limatus durhamii	0	1	0	1	Forest edge	Gusmão	Dry	01º48.243'	060º16.453'
20 to 24/09/21	6	97	Culex urichii	3	9	97	109	Peridomicile	Samuel	Dry	01º48.406'	060º19.181'
20 to 24/09/21	6	72	Limatus durhamii	16	8	0	24	Forest	Principal	Dry	01º47.617'	060º17.716'
20 to 24/09/21	6	73	Limatus durhamii	0	2	0	2	Peridomicile	principal	Dry	01º48.409'	060º19.489'
20 to 24/09/21	6	105	Limatus durhamii	2	0	0	2	Forest	Samuel	Dry	01º48.879'	060º19.165'
20 to 24/09/21	6	158	Limatus durhamii	1	0	0	1	Forest edge	Samuel	Dry	01º48.875'	060º19.135'
20 to 24/09/21	6	158	Sabethes bipartipes	1	0	0	1	Forest edge	Samuel	Dry	01º48.875'	060º19.135'
20 to 24/09/21	6	2	Limatus flavisetosus	3	0	0	3	Forest edge	Gusmão	Dry	01º48.308'	060º16.462'
20 to 24/09/21	6	26	Limatus flavisetosus	0	1	0	1	Forest edge	Principal	Dry	01º48.601'	060º20.675'
20 to 24/09/21	6	31	Limatus flavisetosus	3	1	0	4	Peridomicile	Taxista	Dry	01º47.315'	060º21.536'
20 to 24/09/21	6	31	Sabethes bipartipes	0	2	0	2	Peridomicile	Taxista	Dry	01º47.315'	060º21.536'
20 to 24/09/21	6	146	Sabethes bipartipes	1	0	0	1	Forest edge	Novo paraiso	Dry	01º46.569'	060º19.379'
20 to 24/09/21	6	47	Limatus flavisetosus	1	0	0	1	Forest edge	Samuel	Dry	01º48.514'	060º19.020'
20 to 24/09/21	6	66	Limatus flavisetosus	0	3	0	3	Forest	Gusmão	Dry	01º48.617'	060º16.534'
20 to 24/09/21	6	82	Limatus flavisetosus	3	1	0	4	Peridomicile	Taxista	Dry	01º48.268'	060º21.327'
20 to 24/09/21	6	125	Sabethes tarsopus	1	0	0	1	Forest edge	Principal	Dry	01º47.594'	060º17.710'
20 to 24/09/21	6	138	Limatus flavisetosus	4	1	0	5	Forest	Taxista	Dry	01º48.206'	060º21.295'
15 to 18/11/21	8	138	Sabethes bipartipes	0	1	0	1	Forest	Taxista	Rainy	01º48.206'	060º21.295'
20 to 24/09/21	6	72	Limatus pseudomethysticus	0	1	0	1	Forest	Principal	Dry	01º47.617'	060º17.716'
20 to 24/09/21	6	72	Toxorhynchites haemorrhoidalis	1	0	0	1	Forest	Principal	Dry	01º47.617'	060º17.716'
20 to 24/09/21	6	97	Culex (Melanoconion) sp	2	0	0	2	Peridomicile	Samuel	Dry	01º48.406'	060º19.181'
20 to 24/09/21	6	69	Ochlerotatus argyrothorax	2	4	0	6	Forest	Terra preta	Dry	01º48.243'	060º16.455'
20 to 24/09/21	6	80	Ochlerotatus argyrothorax	0	1	0	1	Forest edge	Principal	Dry	01º48.606'	060º20.676'
20 to 24/09/21	6	81	Ochlerotatus argyrothorax	1	0	0	1	Forest	Principal	Dry	01º48.579'	060º20.715'
20 to 24/09/21	6	95	Ochlerotatus argyrothorax	0	1	0	1	Forest edge	Novo paraiso	Dry	01º46.753'	060º19.308'
20 to 24/09/21	6	99	Ochlerotatus argyrothorax	0	1	0	1	Forest	Samuel	Dry	01º48.389'	060º19.219'
20 to 24/09/21	6	65	Orthopodomyia fascipes	2	0	12	14	Forest edge	Gusmão	Dry	01º48.616'	060º16.493'
20 to 24/09/21	6	80	Orthopodomyia fascipes	0	0	1	1	Forest edge	Principal	Dry	01º48.606'	060º20.676'
20 to 24/09/21	6	87	Orthopodomyia fascipes	4	5	0	9	Forest	Taxista	Dry	01º47.280'	060º21.883'
20 to 24/09/21	6	1	Sabethes glaucodaemon	1	0	0	1	Peridomicile	Gusmão	Dry	01º48.306'	060º16.424'
20 to 24/09/21	6	1	Wyeomyia sp4	1	0	0	1	Peridomicile	Gusmão	Dry	01º48.306'	060º16.424'
20 to 24/09/21	6	40	Sabethes glaucodaemon	0	1	0	1	Peridomicile	Novo paraiso	Dry	01º46.767'	060º19.332'
20 to 24/09/21	6	40	Sabethes bipartipes	1	1	0	2	Peridomicile	Novo paraiso	Dry	01º46.767'	060º19.332'
20 to 24/09/21	6	50	Sabethes glaucodaemon	0	2	0	2	Forest edge	Samuel	Dry	01º48.877'	060º19.136'
20 to 24/09/21	6	51	Sabethes glaucodaemon	0	1	0	1	Forest	Samuel	Dry	01º48.877'	060º19.166'
20 to 24/09/21	6	53	Sabethes glaucodaemon	0	1	0	1	Forest edge	Samuel	Dry	01º49.010'	060º19.174'
20 to 24/09/21	6	139	Sabethes glaucodaemon	1	3	0	4	Peridomicile	Taxista	Dry	01º47.292'	060º21.536'
20 to 24/09/21	6	145	Sabethes glaucodaemon	0	1	0	1	Peridomicile	Novo paraiso	Dry	01º46.600'	060º19.377'
20 to 24/09/21	6	13	Sabethes tridentatus	1	0	0	1	Peridomicile	Terra preta	Dry	01º45.856'	060º17.145'
20 to 24/09/21	6	136	Sabethes tridentatus	2	1	0	3	Peridomicile	Taxista	Dry	01º48.248'	060º21.350'
20 to 24/09/21	6	136	Sabethes bipartipes	3	7	0	10	Peridomicile	Taxista	Dry	01º48.248'	060º21.350'
20 to 24/09/21	6	49	Sabethes bipartipes	1	0	0	1	Peridomicile	Samuel	Dry	01º48.865'	060º19.070'
20 to 24/09/21	6	160	Sabethes bipartipes	1	0	0	1	Peridomicile	Samuel	Dry	01º49.015'	060º19.150'
20 to 24/09/21	6	139	Sabethes tridentatus	1	0	0	1	Peridomicile	Taxista	Dry	01º47.292'	060º21.536'
20 to 24/09/21	6	3	Toxorhynchites bambusicolus	0	1	0	1	Forest	Gusmão	Dry	01º48.302'	060º16.514'
20 to 24/09/21	6	4	Toxorhynchites bambusicolus	1	0	0	1	Peridomicile	Gusmão	Dry	01º48.223'	060º16.425'
20 to 24/09/21	6	33	Toxorhynchites bambusicolus	0	1	0	1	Forest	Taxista	Dry	01º47.376'	060º21.563'
20 to 24/09/21	6	35	Toxorhynchites bambusicolus	1	0	0	1	Forest edge	Taxista	Dry	01º47.215'	060º21.885'
20 to 24/09/21	6	44	Toxorhynchites bambusicolus	1	0	0	1	Forest edge	Samuel	Dry	01º48.408'	060º19.189'
20 to 24/09/21	6	44	Wyeomyia sp1	2	1	0	3	Forest edge	Samuel	Dry	01º48.408'	060º19.189'
20 to 24/09/21	6	44	Wyeomyia sp4	4	1	0	5	Forest edge	Samuel	Dry	01º48.408'	060º19.189'
20 to 24/09/21	6	92	Toxorhynchites bambusicolus	0	1	0	1	Forest edge	Novo paraiso	Dry	01º46.565'	060º19.374'
20 to 24/09/21	6	96	Toxorhynchites bambusicolus	0	1	0	1	Forest	Novo Paraiso	Dry	01º46.733'	060º19.304'
20 to 24/09/21	6	109	Toxorhynchites bambusicolus	1	0	0	1	Peridomicile	Gusmão	Dry	01º48.304'	060º16.428'
20 to 24/09/21	6	135	Toxorhynchites bambusicolus	1	0	0	1	Forest	Principal	Dry	01º48.563'	060º20.694'
20 to 24/09/21	6	140	Toxorhynchites bambusicolus	0	1	0	1	Forest edge	Taxista	Dry	01°47.179´	060°21.327´
20 to 24/09/21	6	144	Toxorhynchites bambusicolus	0	1	0	1	Forest	Taxista	Dry	01º47.145'	060º21.924'
20 to 24/09/21	6	152	Toxorhynchites bambusicolus	0	1	0	1	Forest edge	Samuel	Dry	01º48.413'	060º19.190'
20 to 24/09/21	6	156	Toxorhynchites bambusicolus	0	1	0	1	Forest	Samuel	Dry	01º48.477'	060º18.969'
20 to 24/09/21	6	10	Toxorhynchites haemorrhoidalis	1	0	0	1	Peridomicile	Gusmão	Dry	01º48.634'	060º16.455'
20 to 24/09/21	6	14	Toxorhynchites haemorrhoidalis	1	1	0	2	Forest edge	Terra preta	Dry	01º45.843'	060º17.118'
20 to 24/09/21	6	15	Toxorhynchites haemorrhoidalis	1	0	0	1	Forest	Terra preta	Dry	01º45.798'	060º17.046'
20 to 24/09/21	6	32	Toxorhynchites haemorrhoidalis	1	0	0	1	Forest edge	Taxista	Dry	01°47.194´	060°21.325´
20 to 24/09/21	6	34	Toxorhynchites haemorrhoidalis	0	1	0	1	Peridomicile	Taxista	Dry	01º47.283'	060º21.881'
20 to 24/09/21	6	42	Toxorhynchites haemorrhoidalis	1	0	0	1	Forest	Novo Paraiso	Dry	01º46.732'	060º19.301'
20 to 24/09/21	6	43	Toxorhynchites haemorrhoidalis	0	1	0	1	Peridomicile	Samuel	Dry	01º48.401'	060º19.181'
20 to 24/09/21	6	56	Toxorhynchites haemorrhoidalis	1	0	0	1	Forest edge	Gusmão	Dry	01º48.311'	060º16.457'
20 to 24/09/21	6	58	Toxorhynchites haemorrhoidalis	0	1	0	1	Peridomicile	Gusmão	Dry	01º48.224'	060º16.422'
20 to 24/09/21	6	97	Toxorhynchites haemorrhoidalis	1	1	0	2	Peridomicile	Samuel	Dry	01º48.406'	060º19.181'
20 to 24/09/21	6	97	Culex nigripalpus	0	3	0	3	Peridomicile	Samuel	Dry	01º48.406'	060º19.181'
20 to 24/09/21	6	88	Toxorhynchites haemorrhoidalis	0	1	0	1	Peridomicile	Taxista	Dry	01º47.281'	060º21.885'
20 to 24/09/21	6	94	Toxorhynchites haemorrhoidalis	0	1	0	1	Peridomicile	Novo paraiso	Dry	01º46.765'	060º19.313'
20 to 24/09/21	6	95	Toxorhynchites haemorrhoidalis	1	0	0	1	Forest edge	Novo paraiso	Dry	01º46.753'	060º19.308'
20 to 24/09/21	6	106	Aedes albopictus	1	1	0	2	Peridomicile	Samuel	Dry	01º49.022'	060º19.150'
20 to 24/09/21	6	103	Toxorhynchites haemorrhoidalis	1	2	0	3	Peridomicile	Samuel	Dry	01º48.864'	060º19.071
20 to 24/09/21	6	122	Toxorhynchites haemorrhoidalis	0	1	0	1	Forest edge	Terra preta	Dry	01º45.845'	060º17.118'
20 to 24/09/21	6	126	Toxorhynchites haemorrhoidalis	1	0	0	1	Forest	Principal	Dry	01º47.613	060º17.716
20 to 24/09/21	6	153	Toxorhynchites haemorrhoidalis	0	1	0	1	Forest	Samuel	Dry	01º48.399'	060º19.210'
20 to 24/09/21	6	67	Trichoprosopon digitatum	0	1	0	1	Peridomicile	Terra preta	Dry	01º45.849'	060º17.125'
20 to 24/09/21	6	50	Wyeomyia aponoroma	1	1	0	2	Forest edge	Samuel	Dry	01º48.877'	060º19.136'
11 to 15/10/21	7	1	Aedes albopictus	1	0	0	1	Peridomicile	Gusmão	Dry	01º48.306'	060º16.424'
11 to 15/10/21	7	4	Aedes albopictus	2	0	0	2	Peridomicile	Gusmão	Dry	01º48.223'	060º16.425'
11 to 15/10/21	7	10	Aedes albopictus	1	0	0	1	Peridomicile	Gusmão	Dry	01º48.634'	060º16.455'
11 to 15/10/21	7	28	Aedes albopictus	0	2	0	2	Peridomicile	Taxista	Dry	01º48.265'	060º21.352'
11 to 15/10/21	7	36	Aedes albopictus	2	0	0	2	Forest	Taxista	Dry	01º47.151'	060º21.920'
11 to 15/10/21	7	43	Aedes albopictus	3	2	0	5	Peridomicile	Samuel	Dry	01º48.401'	060º19.181'
11 to 15/10/21	7	46	Aedes albopictus	3	6	0	9	Peridomicile	Samuel	Dry	01º48.525'	060º19.089'
11 to 15/10/21	7	49	Aedes albopictus	2	0	0	2	Peridomicile	Samuel	Dry	01º48.865'	060º19.070'
11 to 15/10/21	7	52	Aedes albopictus	3	11	0	14	Peridomicile	Samuel	Dry	01º49.022'	060º19.155'
11 to 15/10/21	7	55	Aedes albopictus	3	1	0	4	Peridomicile	Gusmão	Dry	01º48.292'	060º16.429'
11 to 15/10/21	7	24	Culex (Melanoconion) sp	0	1	0	1	Forest	Principal	Dry	01º48.717'	060º20.460'
11 to 15/10/21	7	65	Aedes albopictus	0	1	0	1	Forest edge	Gusmão	Dry	01º48.616'	060º16.493'
11 to 15/10/21	7	62	Culex urichii	5	7	35	47	Forest edge	Gusmão	Dry	01º48.432'	060º16.504'
11 to 15/10/21	7	79	Aedes albopictus	0	7	0	7	Peridomicile	Principal	Dry	01º48.609'	060º20.648'
11 to 15/10/21	7	100	Aedes albopictus	17	23	0	40	Peridomicile	Samuel	Dry	01º48.530'	060º19.095
11 to 15/10/21	7	101	Aedes albopictus	0	2	0	2	Forest edge	Samuel	Dry	01º48.512'	060º19.014
11 to 15/10/21	7	103	Aedes albopictus	16	11	0	27	Peridomicile	Samuel	Dry	01º48.864'	060º19.071
11 to 15/10/21	7	62	Culex (Melanoconion) sp	1	0	0	1	Forest edge	Gusmão	Dry	01º48.432'	060º16.504'
11 to 15/10/21	7	109	Aedes albopictus	0	1	0	1	Peridomicile	Gusmão	Dry	01º48.304'	060º16.428'
11 to 15/10/21	7	154	Aedes albopictus	12	15	0	27	Peridomicile	Samuel	Dry	01º48.522'	060º19.093'
11 to 15/10/21	7	157	Aedes albopictus	0	1	0	1	Peridomicile	Samuel	Dry	01º48.871'	060º19.073'
11 to 15/10/21	7	3	Culex urichii	0	2	0	2	Forest	Gusmão	Dry	01º48.302'	060º16.514'
11 to 15/10/21	7	6	Culex urichii	2	1	6	9	Forest	Gusmão	Dry	01º48.210'	060º16.468'
11 to 15/10/21	7	21	Culex urichii	2	0	0	2	Forest	Principal	Dry	01º48.585'	060º19.409'
11 to 15/10/21	7	23	Culex urichii	3	0	0	3	Forest edge	Principal	Dry	01º48.687'	060º20.449'
11 to 15/10/21	7	31	Culex urichii	1	1	0	2	Peridomicile	Taxista	Dry	01º47.315'	060º21.536'
11 to 15/10/21	7	33	Culex urichii	0	1	0	1	Forest	Taxista	Dry	01º47.376'	060º21.563'
11 to 15/10/21	7	35	Culex urichii	2	1	0	3	Forest edge	Taxista	Dry	01º47.215'	060º21.885'
11 to 15/10/21	7	42	Culex urichii	2	0	0	2	Forest	Novo Paraiso	Dry	01º46.732'	060º19.301'
11 to 15/10/21	7	56	Culex urichii	2	0	56	58	Forest edge	Gusmão	Dry	01º48.311'	060º16.457'
11 to 15/10/21	7	57	Culex urichii	3	8	27	38	Forest	Gusmão	Dry	01º48.450'	060º16.443'
11 to 15/10/21	7	59	Culex urichii	9	7	19	35	Forest edge	Gusmão	Dry	01º48.243'	060º16.453'
11 to 15/10/21	7	60	Culex urichii	2	2	36	40	Forest	Gusmão	Dry	01º48.222'	060º16.426'
11 to 15/10/21	7	61	Culex urichii	1	2	0	3	Peridomicile	Gusmão	Dry	01º48.454'	060º16.464'
11 to 15/10/21	7	64	Aedes albopictus	0	1	0	1	Peridomicile	Gusmão	Dry	01º48.616'	060º16.616'
11 to 15/10/21	7	63	Culex urichii	5	4	42	51	Forest	Gusmão	Dry	01º48.632'	060º16.436'
11 to 15/10/21	7	64	Culex urichii	2	2	0	4	Peridomicile	Gusmão	Dry	01º48.616'	060º16.616'
11 to 15/10/21	7	66	Culex urichii	7	7	0	14	Forest	Gusmão	Dry	01º48.617'	060º16.534'
11 to 15/10/21	7	67	Culex urichii	6	6	4	16	Peridomicile	Terra preta	Dry	01º45.849'	060º17.125'
11 to 15/10/21	7	64	Toxorhynchites haemorrhoidalis	2	0	0	2	Peridomicile	Gusmão	Dry	01º48.616'	060º16.616'
11 to 15/10/21	7	69	Culex urichii	5	8	30	43	Forest	Terra preta	Dry	01º48.243'	060º16.455'
11 to 15/10/21	7	68	Culex urichii	3	2	4	9	Forest edge	Terra preta	Dry	01º45.844'	060º17.123'
11 to 15/10/21	7	72	Culex urichii	3	2	38	43	Forest	Principal	Dry	01º47.617'	060º17.716'
11 to 15/10/21	7	74	Culex urichii	1	1	0	2	Forest edge	Principal	Dry	01º48.588'	060º19.436'
11 to 15/10/21	7	78	Culex urichii	6	8	15	29	Forest	Principal	Dry	01º48.726'	060º20.457'
11 to 15/10/21	7	79	Culex urichii	7	1	32	40	Peridomicile	Principal	Dry	01º48.609'	060º20.648'
11 to 15/10/21	7	80	Culex urichii	3	2	20	25	Forest edge	Principal	Dry	01º48.606'	060º20.676'
11 to 15/10/21	7	81	Culex urichii	18	10	51	79	Forest	Principal	Dry	01º48.579'	060º20.715'
11 to 15/10/21	7	83	Culex urichii	15	13	0	28	Forest edge	Taxista	Dry	01º48.214'	060º21.287'
11 to 15/10/21	7	84	Culex urichii	8	2	28	38	Forest	Taxista	Dry	01º48.204'	060º21.289'
11 to 15/10/21	7	85	Culex urichii	2	2	0	4	Peridomicile	Taxista	Dry	01º47.310'	060º21.532'
11 to 15/10/21	7	71	Aedes albopictus	0	2	0	2	Forest edge	Principal	Dry	01º47.596'	060º17.715'
11 to 15/10/21	7	87	Culex urichii	4	8	24	36	Forest	Taxista	Dry	01º47.280'	060º21.883'
11 to 15/10/21	7	88	Culex urichii	2	1	0	3	Peridomicile	Taxista	Dry	01º47.281'	060º21.885'
11 to 15/10/21	7	89	Culex urichii	4	0	56	60	Forest edge	Taxista	Dry	01º47.132'	060º21.926'
11 to 15/10/21	7	90	Culex urichii	3	3	98	104	Forest	Taxista	Dry	01º49.036'	060º19.056'
11 to 15/10/21	7	91	Culex urichii	1	1	0	2	Peridomicile	Novo paraiso	Dry	01º46.598'	060º19.378'
11 to 15/10/21	7	92	Culex urichii	22	5	0	27	Forest edge	Novo paraiso	Dry	01º46.565'	060º19.374'
11 to 15/10/21	7	93	Culex urichii	2	0	30	32	Forest	Novo paraiso	Dry	01º46.561'	060º19.405'
11 to 15/10/21	7	94	Culex urichii	4	4	0	8	Peridomicile	Novo paraiso	Dry	01º46.765'	060º19.313'
11 to 15/10/21	7	95	Culex urichii	1	0	57	58	Forest edge	Novo paraiso	Dry	01º46.753'	060º19.308'
11 to 15/10/21	7	96	Culex urichii	8	2	8	18	Forest	Novo Paraiso	Dry	01º46.733'	060º19.304'
11 to 15/10/21	7	98	Culex urichii	1	3	26	30	Forest edge	Samuel	Dry	01º48.415'	060º19.191'
11 to 15/10/21	7	99	Culex urichii	0	2	0	2	Forest	Samuel	Dry	01º48.389'	060º19.219'
11 to 15/10/21	7	100	Culex urichii	0	1	0	1	Peridomicile	Samuel	Dry	01º48.530'	060º19.095
11 to 15/10/21	7	101	Culex urichii	7	8	0	15	Forest edge	Samuel	Dry	01º48.512'	060º19.014
11 to 15/10/21	7	102	Culex urichii	6	14	0	20	Forest	Samuel	Dry	01º48.473'	060º18.972
11 to 15/10/21	7	105	Culex urichii	2	5	62	69	Forest	Samuel	Dry	01º48.879'	060º19.165'
11 to 15/10/21	7	71	Culex urichii	1	0	0	1	Forest edge	Principal	Dry	01º47.596'	060º17.715'
11 to 15/10/21	7	108	Culex urichii	3	3	0	6	Forest	Samuel	Dry	01º49.045'	060º19.268'
11 to 15/10/21	7	129	Culex urichii	0	1	0	1	Forest	Principal	Dry	01º48.583'	060º19.408'
11 to 15/10/21	7	130	Culex urichii	1	0	0	1	Peridomicile	Principal	Dry	01º48.634'	060º20.409'
11 to 15/10/21	7	150	Culex urichii	7	2	0	9	Forest	Novo Paraiso	Dry	01º46.731'	060º19.306'
11 to 15/10/21	7	152	Culex urichii	0	0	52	52	Forest edge	Samuel	Dry	01º48.413'	060º19.190'
11 to 15/10/21	7	153	Culex urichii	3	2	0	5	Forest	Samuel	Dry	01º48.399'	060º19.210'
11 to 15/10/21	7	162	Culex urichii	0	0	6	6	Forest	Samuel	Dry	01º49.042'	060º19.265'
11 to 15/10/21	7	4	Culex (Melanoconion) sp	1	1	0	2	Peridomicile	Gusmão	Dry	01º48.223'	060º16.425'
11 to 15/10/21	7	4	Wyeomyia sp4	1	0	0	1	Peridomicile	Gusmão	Dry	01º48.223'	060º16.425'
11 to 15/10/21	7	6	Culex (Melanoconion) sp	0	0	11	11	Forest	Gusmão	Dry	01º48.210'	060º16.468'
11 to 15/10/21	7	9	Culex (Melanoconion) sp	2	2	14	18	Forest	Gusmão	Dry	01º48.433'	060º16.495'
11 to 15/10/21	7	13	Culex (Melanoconion) sp	0	1	0	1	Peridomicile	Terra preta	Dry	01º45.856'	060º17.145'
11 to 15/10/21	7	14	Culex (Melanoconion) sp	3	0	1	4	Forest edge	Terra preta	Dry	01º45.843'	060º17.118'
11 to 15/10/21	7	14	Toxorhynchites haemorrhoidalis	3	0	1	4	Forest edge	Terra preta	Dry	01º45.843'	060º17.118'
11 to 15/10/21	7	16	Culex (Melanoconion) sp	2	9	0	11	Peridomicile	Principal	Dry	01º47.552	060º17.706'
11 to 15/10/21	7	17	Culex (Melanoconion) sp	3	1	5	9	Forest edge	Principal	Dry	01º47.596'	060º17.715'
11 to 15/10/21	7	18	Culex (Melanoconion) sp	14	6	0	20	Forest	Principal	Dry	01º47.613'	060º17.714'
11 to 15/10/21	7	18	Toxorhynchites bambusicolus	0	1	0	1	Forest	Principal	Dry	01º47.613'	060º17.714'
11 to 15/10/21	7	23	Culex (Melanoconion) sp	10	2	5	17	Forest edge	Principal	Dry	01º48.687'	060º20.449'
11 to 15/10/21	7	71	Culex (Melanoconion) sp	2	0	0	2	Forest edge	Principal	Dry	01º47.596'	060º17.715'
11 to 15/10/21	7	27	Culex (Melanoconion) sp	4	7	0	11	Forest	Principal	Dry	01º48.562'	060º20.696'
11 to 15/10/21	7	30	Culex (Melanoconion) sp	0	1	0	1	Forest	Taxista	Dry	01º48.203'	060º21.294'
11 to 15/10/21	7	31	Culex (Melanoconion) sp	1	1	0	2	Peridomicile	Taxista	Dry	01º47.315'	060º21.536'
11 to 15/10/21	7	33	Culex (Melanoconion) sp	0	1	0	1	Forest	Taxista	Dry	01º47.376'	060º21.563'
11 to 15/10/21	7	35	Culex (Melanoconion) sp	0	1	0	1	Forest edge	Taxista	Dry	01º47.215'	060º21.885'
11 to 15/10/21	7	36	Culex (Melanoconion) sp	3	2	0	5	Forest	Taxista	Dry	01º47.151'	060º21.920'
11 to 15/10/21	7	40	Culex (Melanoconion) sp	1	0	0	1	Peridomicile	Novo paraiso	Dry	01º46.767'	060º19.332'
11 to 15/10/21	7	42	Culex (Melanoconion) sp	2	2	1	5	Forest	Novo Paraiso	Dry	01º46.732'	060º19.301'
11 to 15/10/21	7	43	Culex (Melanoconion) sp	1	0	1	2	Peridomicile	Samuel	Dry	01º48.401'	060º19.181'
11 to 15/10/21	7	44	Culex (Melanoconion) sp	1	1	0	2	Forest edge	Samuel	Dry	01º48.408'	060º19.189'
11 to 15/10/21	7	45	Culex (Melanoconion) sp	4	3	0	7	Forest	Samuel	Dry	01º48.388'	060º19.219'
11 to 15/10/21	7	48	Culex (Melanoconion) sp	6	8	1	15	Forest	Samuel	Dry	01º48.474'	060º18.979'
11 to 15/10/21	7	49	Culex (Melanoconion) sp	0	1	0	1	Peridomicile	Samuel	Dry	01º48.865'	060º19.070'
11 to 15/10/21	7	50	Culex (Melanoconion) sp	1	1	12	14	Forest edge	Samuel	Dry	01º48.877'	060º19.136'
11 to 15/10/21	7	51	Culex (Melanoconion) sp	14	5	0	19	Forest	Samuel	Dry	01º48.877'	060º19.166'
11 to 15/10/21	7	52	Culex (Melanoconion) sp	1	0	1	2	Peridomicile	Samuel	Dry	01º49.022'	060º19.155'
11 to 15/10/21	7	54	Culex (Melanoconion) sp	4	5	0	9	Forest	Samuel	Dry	01º49.040'	060º19.270'
11 to 15/10/21	7	59	Culex (Melanoconion) sp	1	0	0	1	Forest edge	Gusmão	Dry	01º48.243'	060º16.453'
11 to 15/10/21	7	60	Culex (Melanoconion) sp	0	1	0	1	Forest	Gusmão	Dry	01º48.222'	060º16.426'
11 to 15/10/21	7	71	Limatus durhamii	3	3	0	6	Forest edge	Principal	Dry	01º47.596'	060º17.715'
11 to 15/10/21	7	75	Culex (Melanoconion) sp	2	2	0	4	Forest	Principal	Dry	01º48.580'	060º19.409'
11 to 15/10/21	7	75	Culex nigripalpus	5	3	0	8	Forest	Principal	Dry	01º48.580'	060º19.409'
11 to 15/10/21	7	72	Culex (Melanoconion) sp	0	0	2	2	Forest	Principal	Dry	01º47.617'	060º17.716'
11 to 15/10/21	7	86	Culex urichii	6	5	5	16	Forest edge	Taxista	Dry	01°47.177´	060°21.328´
11 to 15/10/21	7	82	Culex (Melanoconion) sp	0	1	0	1	Peridomicile	Taxista	Dry	01º48.268'	060º21.327'
11 to 15/10/21	7	83	Culex (Melanoconion) sp	1	1	0	2	Forest edge	Taxista	Dry	01º48.214'	060º21.287'
11 to 15/10/21	7	86	Culex (Melanoconion) sp	1	0	0	1	Forest edge	Taxista	Dry	01°47.177´	060°21.328´
11 to 15/10/21	7	95	Culex (Melanoconion) sp	1	0	0	1	Forest edge	Novo paraiso	Dry	01º46.753'	060º19.308'
11 to 15/10/21	7	86	Ochlerotatus argyrothorax	1	0	0	1	Forest edge	Taxista	Dry	01°47.177´	060°21.328´
11 to 15/10/21	7	102	Culex (Melanoconion) sp	5	4	29	38	Forest	Samuel	Dry	01º48.473'	060º18.972
11 to 15/10/21	7	97	Culex (Melanoconion) sp	1	2	2	5	Peridomicile	Samuel	Dry	01º48.406'	060º19.181'
11 to 15/10/21	7	110	Culex (Melanoconion) sp	1	1	0	2	Forest edge	Gusmão	Dry	01º48.455'	060º16.455'
11 to 15/10/21	7	114	Culex (Melanoconion) sp	5	2	0	7	Forest	Gusmão	Dry	01º48.204'	060º16.473'
11 to 15/10/21	7	119	Culex (Melanoconion) sp	1	0	0	1	Forest edge	Gusmão	Dry	01º48.618'	060º16.494'
11 to 15/10/21	7	122	Culex (Melanoconion) sp	0	3	5	8	Forest edge	Terra preta	Dry	01º45.845'	060º17.118'
11 to 15/10/21	7	123	Culex (Melanoconion) sp	1	1	0	2	Forest	Terra preta	Dry	01º45.849'	060º17.125'
11 to 15/10/21	7	125	Culex (Melanoconion) sp	0	1	0	1	Forest edge	Principal	Dry	01º47.594'	060º17.710'
11 to 15/10/21	7	126	Culex (Melanoconion) sp	0	0	28	28	Forest	Principal	Dry	01º47.613	060º17.716
11 to 15/10/21	7	126	Toxorhynchites bambusicolus	1	0	0	1	Forest	Principal	Dry	01º47.613	060º17.716
11 to 15/10/21	7	128	Culex (Melanoconion) sp	7	7	1	15	Forest edge	Principal	Dry	01º48.591'	060º19.440'
11 to 15/10/21	7	129	Culex (Melanoconion) sp	2	2	0	4	Forest	Principal	Dry	01º48.583'	060º19.408'
11 to 15/10/21	7	131	Culex (Melanoconion) sp	4	3	11	18	Forest edge	Principal	Dry	01º48.688'	060º20.453'
11 to 15/10/21	7	132	Culex (Melanoconion) sp	1	4	0	5	Forest	Principal	Dry	01º48.702'	060º20.460'
11 to 15/10/21	7	135	Culex (Melanoconion) sp	2	1	4	7	Forest	Principal	Dry	01º48.563'	060º20.694'
11 to 15/10/21	7	140	Culex (Melanoconion) sp	5	4	0	9	Forest edge	Taxista	Dry	01°47.179´	060°21.327´
11 to 15/10/21	7	143	Culex (Melanoconion) sp	1	0	0	1	Forest edge	Taxista	Dry	01º47.218'	060º21.886'
11 to 15/10/21	7	144	Culex (Melanoconion) sp	5	3	5	13	Forest	Taxista	Dry	01º47.145'	060º21.924'
11 to 15/10/21	7	149	Culex (Melanoconion) sp	2	2	4	8	Forest edge	Novo paraiso	Dry	01º46.747'	060º19.308'
11 to 15/10/21	7	150	Culex (Melanoconion) sp	0	1	0	1	Forest	Novo Paraiso	Dry	01º46.731'	060º19.306'
11 to 15/10/21	7	154	Culex (Melanoconion) sp	3	2	6	11	Peridomicile	Samuel	Dry	01º48.522'	060º19.093'
11 to 15/10/21	7	159	Culex (Melanoconion) sp	1	1	0	2	Forest	Samuel	Dry	01º48.874'	060º19.166'
11 to 15/10/21	7	34	Haemagogus janthinomys	1	1	0	2	Peridomicile	Taxista	Dry	01º47.283'	060º21.881'
11 to 15/10/21	7	41	Haemagogus janthinomys	0	1	0	1	Forest edge	Novo paraiso	Dry	01º46.746'	060º19.303'
11 to 15/10/21	7	79	Haemagogus janthinomys	1	0	0	1	Peridomicile	Principal	Dry	01º48.609'	060º20.648'
11 to 15/10/21	7	82	Haemagogus janthinomys	3	7	0	10	Peridomicile	Taxista	Dry	01º48.268'	060º21.327'
11 to 15/10/21	7	110	Haemagogus janthinomys	0	2	0	2	Forest edge	Gusmão	Dry	01º48.455'	060º16.455'
11 to 15/10/21	7	110	Wyeomyia sp3	2	0	0	2	Forest edge	Gusmão	Dry	01º48.455'	060º16.455'
11 to 15/10/21	7	110	Wyeomyia sp4	1	2	0	3	Forest edge	Gusmão	Dry	01º48.455'	060º16.455'
11 to 15/10/21	7	136	Haemagogus janthinomys	3	0	0	3	Peridomicile	Taxista	Dry	01º48.248'	060º21.350'
11 to 15/10/21	7	43	Haemagogus janthinomys	2	1	0	3	Peridomicile	Samuel	Dry	01º48.401'	060º19.181'
11 to 15/10/21	7	15	Haemagogus leucocelaenus	1	0	0	1	Forest	Terra preta	Dry	01º45.798'	060º17.046'
11 to 15/10/21	7	141	Haemagogus leucocelaenus	0	1	0	1	Forest	Taxista	Dry	01º47.375'	060º21.561'
11 to 15/10/21	7	149	Haemagogus leucocelaenus	5	4	0	9	Forest edge	Novo paraiso	Dry	01º46.747'	060º19.308'
11 to 15/10/21	7	149	Toxorhynchites haemorrhoidalis	0	1	0	1	Forest edge	Novo paraiso	Dry	01º46.747'	060º19.308'
11 to 15/10/21	7	11	Limatus durhamii	5	2	0	7	Forest edge	Gusmão	Dry	01º48.615'	060º16.493'
11 to 15/10/21	7	11	Wyeomyia sp2	1	0	0	1	Forest edge	Gusmão	Dry	01º48.615'	060º16.493'
11 to 15/10/21	7	15	Limatus durhamii	0	1	0	1	Forest	Terra preta	Dry	01º45.798'	060º17.046'
11 to 15/10/21	7	16	Limatus durhamii	1	1	0	2	Peridomicile	Principal	Dry	01º47.552	060º17.706'
11 to 15/10/21	7	25	Limatus durhamii	4	0	0	4	Peridomicile	Principal	Dry	01º48.611'	060º20.655'
11 to 15/10/21	7	25	Sabethes bipartipes	3	1	0	4	Peridomicile	Principal	Dry	01º48.611'	060º20.655'
11 to 15/10/21	7	40	Limatus durhamii	2	4	0	6	Peridomicile	Novo paraiso	Dry	01º46.767'	060º19.332'
11 to 15/10/21	7	40	Sabethes bipartipes	1	0	0	1	Peridomicile	Novo paraiso	Dry	01º46.767'	060º19.332'
11 to 15/10/21	7	46	Limatus durhamii	1	0	0	1	Peridomicile	Samuel	Dry	01º48.525'	060º19.089'
11 to 15/10/21	7	50	Limatus durhamii	3	0	0	3	Forest edge	Samuel	Dry	01º48.877'	060º19.136'
11 to 15/10/21	7	55	Limatus durhamii	0	1	0	1	Peridomicile	Gusmão	Dry	01º48.292'	060º16.429'
11 to 15/10/21	7	97	Toxorhynchites bambusicolus	1	0	0	1	Peridomicile	Samuel	Dry	01º48.406'	060º19.181'
11 to 15/10/21	7	76	Limatus durhamii	11	0	0	11	Peridomicile	Principal	Dry	01º48.633'	060º20.411
15 to 18/11/21	8	76	Toxorhynchites haemorrhoidalis	1	0	0	1	Peridomicile	Principal	Rainy	01º48.633'	060º20.411
11 to 15/10/21	7	79	Limatus durhamii	7	3	0	10	Peridomicile	Principal	Dry	01º48.609'	060º20.648'
11 to 15/10/21	7	92	Limatus durhamii	2	2	0	4	Forest edge	Novo paraiso	Dry	01º46.565'	060º19.374'
11 to 15/10/21	7	95	Limatus durhamii	2	2	0	4	Forest edge	Novo paraiso	Dry	01º46.753'	060º19.308'
11 to 15/10/21	7	113	Limatus durhamii	1	0	0	1	Forest edge	Gusmão	Dry	01º48.240'	060º16.467'
11 to 15/10/21	7	124	Limatus durhamii	0	1	0	1	Peridomicile	Principal	Dry	01º47.557	060º17.714
11 to 15/10/21	7	15	Limatus flavisetosus	0	1	0	1	Forest	Terra preta	Dry	01º45.798'	060º17.046'
11 to 15/10/21	7	159	Limatus flavisetosus	1	1	0	2	Forest	Samuel	Dry	01º48.874'	060º19.166'
11 to 15/10/21	7	69	Ochlerotatus argyrothorax	1	0	0	1	Forest	Terra preta	Dry	01º48.243'	060º16.455'
11 to 15/10/21	7	97	Toxorhynchites haemorrhoidalis	0	2	0	2	Peridomicile	Samuel	Dry	01º48.406'	060º19.181'
11 to 15/10/21	7	96	Ochlerotatus argyrothorax	1	2	0	3	Forest	Novo Paraiso	Dry	01º46.733'	060º19.304'
11 to 15/10/21	7	141	Ochlerotatus argyrothorax	0	1	0	1	Forest	Taxista	Dry	01º47.375'	060º21.561'
11 to 15/10/21	7	63	Orthopodomyia fascipes	0	0	4	4	Forest	Gusmão	Dry	01º48.632'	060º16.436'
11 to 15/10/21	7	69	Orthopodomyia fascipes	0	0	18	18	Forest	Terra preta	Dry	01º48.243'	060º16.455'
11 to 15/10/21	7	87	Orthopodomyia fascipes	0	0	2	2	Forest	Taxista	Dry	01º47.280'	060º21.883'
11 to 15/10/21	7	113	Orthopodomyia fascipes	0	1	0	1	Forest edge	Gusmão	Dry	01º48.240'	060º16.467'
11 to 15/10/21	7	41	Sabethes glaucodaemon	0	1	0	1	Forest edge	Novo paraiso	Dry	01º46.746'	060º19.303'
11 to 15/10/21	7	44	Sabethes glaucodaemon	0	1	0	1	Forest edge	Samuel	Dry	01º48.408'	060º19.189'
11 to 15/10/21	7	50	Sabethes glaucodaemon	0	1	0	1	Forest edge	Samuel	Dry	01º48.877'	060º19.136'
11 to 15/10/21	7	53	Sabethes glaucodaemon	1	0	0	1	Forest edge	Samuel	Dry	01º49.010'	060º19.174'
11 to 15/10/21	7	112	Sabethes glaucodaemon	0	2	0	2	Peridomicile	Gusmão	Dry	01º48.221'	060º16.420'
11 to 15/10/21	7	113	Sabethes glaucodaemon	1	0	0	1	Forest edge	Gusmão	Dry	01º48.240'	060º16.467'
11 to 15/10/21	7	113	Sabethes bipartipes	3	4	0	7	Forest edge	Gusmão	Dry	01º48.240'	060º16.467'
11 to 15/10/21	7	113	Sabethes albiprivus	1	0	0	1	Forest edge	Gusmão	Dry	01º48.240'	060º16.467'
11 to 15/10/21	7	106	Aedes albopictus	10	25	0	35	Peridomicile	Samuel	Dry	01º49.022'	060º19.150'
11 to 15/10/21	7	127	Sabethes glaucodaemon	1	0	0	1	Peridomicile	Principal	Dry	01º48.406'	060º19.488'
11 to 15/10/21	7	142	Sabethes glaucodaemon	2	0	0	2	Peridomicile	Taxista	Dry	01º47.291'	060º21.901'
11 to 15/10/21	7	142	Sabethes bipartipes	1	0	0	1	Peridomicile	Taxista	Dry	01º47.291'	060º21.901'
11 to 15/10/21	7	145	Sabethes glaucodaemon	2	0	0	2	Peridomicile	Novo paraiso	Dry	01º46.600'	060º19.377'
11 to 15/10/21	7	15	Toxorhynchites bambusicolus	1	0	0	1	Forest	Terra preta	Dry	01º45.798'	060º17.046'
11 to 15/10/21	7	161	Toxorhynchites bambusicolus	1	0	0	1	Forest edge	Samuel	Dry	01º49.010'	060º19.177'
11 to 15/10/21	7	21	Toxorhynchites bambusicolus	0	1	0	1	Forest	Principal	Dry	01º48.585'	060º19.409'
11 to 15/10/21	7	33	Toxorhynchites bambusicolus	1	0	0	1	Forest	Taxista	Dry	01º47.376'	060º21.563'
11 to 15/10/21	7	45	Toxorhynchites bambusicolus	0	1	0	1	Forest	Samuel	Dry	01º48.388'	060º19.219'
11 to 15/10/21	7	95	Toxorhynchites bambusicolus	0	1	0	1	Forest edge	Novo paraiso	Dry	01º46.753'	060º19.308'
11 to 15/10/21	7	106	Culex urichii	1	0	0	1	Peridomicile	Samuel	Dry	01º49.022'	060º19.150'
11 to 15/10/21	7	114	Toxorhynchites bambusicolus	0	1	0	1	Forest	Gusmão	Dry	01º48.204'	060º16.473'
11 to 15/10/21	7	137	Toxorhynchites bambusicolus	0	1	0	1	Forest edge	Taxista	Dry	01º48.219'	060º21.278'
11 to 15/10/21	7	20	Toxorhynchites haemorrhoidalis	1	0	0	1	Forest edge	Principal	Dry	01º48.585'	060º19.440'
11 to 15/10/21	7	16	Toxorhynchites haemorrhoidalis	0	1	0	1	Peridomicile	Principal	Dry	01º47.552	060º17.706'
11 to 15/10/21	7	29	Toxorhynchites haemorrhoidalis	0	0	1	1	Forest edge	Taxista	Dry	01º48.214'	060º21.282'
11 to 15/10/21	7	52	Toxorhynchites haemorrhoidalis	0	1	0	1	Peridomicile	Samuel	Dry	01º49.022'	060º19.155'
11 to 15/10/21	7	55	Toxorhynchites haemorrhoidalis	0	2	0	2	Peridomicile	Gusmão	Dry	01º48.292'	060º16.429'
11 to 15/10/21	7	59	Toxorhynchites haemorrhoidalis	1	0	0	1	Forest edge	Gusmão	Dry	01º48.243'	060º16.453'
11 to 15/10/21	7	106	Culex (Melanoconion) sp	3	3	0	6	Peridomicile	Samuel	Dry	01º49.022'	060º19.150'
11 to 15/10/21	7	76	Toxorhynchites haemorrhoidalis	1	0	0	1	Peridomicile	Principal	Dry	01º48.633'	060º20.411
11 to 15/10/21	7	79	Toxorhynchites haemorrhoidalis	1	1	0	2	Peridomicile	Principal	Dry	01º48.609'	060º20.648'
11 to 15/10/21	7	92	Toxorhynchites haemorrhoidalis	1	1	0	2	Forest edge	Novo paraiso	Dry	01º46.565'	060º19.374'
11 to 15/10/21	7	94	Toxorhynchites haemorrhoidalis	1	1	0	2	Peridomicile	Novo paraiso	Dry	01º46.765'	060º19.313'
11 to 15/10/21	7	96	Toxorhynchites haemorrhoidalis	0	1	0	1	Forest	Novo Paraiso	Dry	01º46.733'	060º19.304'
11 to 15/10/21	7	106	Toxorhynchites haemorrhoidalis	1	1	0	2	Peridomicile	Samuel	Dry	01º49.022'	060º19.150'
11 to 15/10/21	7	106	Culex nigripalpus	0	4	0	4	Peridomicile	Samuel	Dry	01º49.022'	060º19.150'
11 to 15/10/21	7	103	Toxorhynchites haemorrhoidalis	0	2	0	2	Peridomicile	Samuel	Dry	01º48.864'	060º19.071
11 to 15/10/21	7	116	Culex quinquefasciatus	0	1	0	1	Forest edge	Gusmão	Dry	01º48.457'	060º16.465'
11 to 15/10/21	7	116	Culex nigripalpus	0	1	0	1	Forest edge	Gusmão	Dry	01º48.457'	060º16.465'
11 to 15/10/21	7	70	Toxorhynchites haemorrhoidalis	1	1	0	2	Peridomicile	Principal	Dry	01º47.548'	060º17.698'
11 to 15/10/21	7	147	Sabethes bipartipes	1	2	0	3	Forest	Novo paraiso	Dry	01º46.564'	060º19.397'
11 to 15/10/21	7	151	Sabethes bipartipes	2	2	0	4	Peridomicile	Samuel	Dry	01º48.400'	060º19.183'
11 to 15/10/21	7	1	Trichoprosopon digitatum	0	2	0	2	Peridomicile	Gusmão	Dry	01º48.306'	060º16.424'
11 to 15/10/21	7	73	Toxorhynchites bambusicolus	1	0	0	1	Peridomicile	principal	Dry	01º48.409'	060º19.489'
11 to 15/10/21	7	8	Wyeomyia aponoroma	3	0	0	3	Forest edge	Gusmão	Dry	01º48.462'	060º16.441'
11 to 15/10/21	7	8	Wyeomyia sp4	2	0	0	2	Forest edge	Gusmão	Dry	01º48.462'	060º16.441'
11 to 15/10/21	7	159	Wyeomyia aponoroma	1	1	0	2	Forest	Samuel	Dry	01º48.874'	060º19.166'
11 to 15/10/21	7	159	Wyeomyia sp3	1	0	0	1	Forest	Samuel	Dry	01º48.874'	060º19.166'
15 to 18/11/21	8	64	Aedes albopictus	9	29	0	38	Peridomicile	Gusmão	Rainy	01º48.616'	060º16.616'
15 to 18/11/21	8	1	Aedes albopictus	4	1	0	5	Peridomicile	Gusmão	Rainy	01º48.306'	060º16.424'
15 to 18/11/21	8	4	Aedes albopictus	5	4	0	9	Peridomicile	Gusmão	Rainy	01º48.223'	060º16.425'
15 to 18/11/21	8	5	Aedes albopictus	1	4	0	5	Forest edge	Gusmão	Rainy	01º48.240'	060º16.460'
15 to 18/11/21	8	9	Aedes albopictus	4	3	0	7	Forest	Gusmão	Rainy	01º48.433'	060º16.495'
15 to 18/11/21	8	14	Aedes albopictus	1	0	0	1	Forest edge	Terra preta	Rainy	01º45.843'	060º17.118'
15 to 18/11/21	8	16	Aedes albopictus	4	2	0	6	Peridomicile	Principal	Rainy	01º47.552	060º17.706'
15 to 18/11/21	8	28	Aedes albopictus	1	0	0	1	Peridomicile	Taxista	Rainy	01º48.265'	060º21.352'
15 to 18/11/21	8	43	Aedes albopictus	6	2	0	8	Peridomicile	Samuel	Rainy	01º48.401'	060º19.181'
15 to 18/11/21	8	49	Aedes albopictus	1	0	0	1	Peridomicile	Samuel	Rainy	01º48.865'	060º19.070'
15 to 18/11/21	8	64	Haemagogus leucocelaenus	1	0	0	1	Peridomicile	Gusmão	Rainy	01º48.616'	060º16.616'
15 to 18/11/21	8	70	Aedes albopictus	16	12	0	28	Peridomicile	Principal	Rainy	01º47.548'	060º17.698'
15 to 18/11/21	8	79	Aedes albopictus	12	4	1	17	Peridomicile	Principal	Rainy	01º48.609'	060º20.648'
15 to 18/11/21	8	82	Aedes albopictus	3	2	0	5	Peridomicile	Taxista	Rainy	01º48.268'	060º21.327'
15 to 18/11/21	8	100	Aedes albopictus	0	2	0	2	Peridomicile	Samuel	Rainy	01º48.530'	060º19.095
15 to 18/11/21	8	103	Aedes albopictus	7	8	0	15	Peridomicile	Samuel	Rainy	01º48.864'	060º19.071
15 to 18/11/21	8	122	Aedes albopictus	1	0	0	1	Forest edge	Terra preta	Rainy	01º45.845'	060º17.118'
15 to 18/11/21	8	124	Aedes albopictus	11	7	0	18	Peridomicile	Principal	Rainy	01º48.717'	060º20.460'
15 to 18/11/21	8	160	Aedes albopictus	26	9	0	35	Peridomicile	Samuel	Rainy	01º49.015'	060º19.150'
23 to 27/08/21	5	37	Toxorhynchites haemorrhoidalis	1	0	0	1	Peridomicile	Novo paraiso	Dry	01º46.609'	060º19.380'
15 to 18/11/21	8	3	Culex urichii	2	5	0	7	Forest	Gusmão	Rainy	01º48.302'	060º16.514'
15 to 18/11/21	8	6	Culex urichii	1	2	3	6	Forest	Gusmão	Rainy	01º48.210'	060º16.468'
15 to 18/11/21	8	9	Culex urichii	0	0	32	32	Forest	Gusmão	Rainy	01º48.433'	060º16.495'
15 to 18/11/21	8	12	Culex urichii	3	4	0	7	Forest	Gusmão	Rainy	01º49.038	060º 19.060
15 to 18/11/21	8	17	Culex urichii	2	0	0	2	Forest edge	Principal	Rainy	01º47.596'	060º17.715'
15 to 18/11/21	8	21	Culex urichii	1	1	0	2	Forest	Principal	Rainy	01º48.585'	060º19.409'
15 to 18/11/21	8	27	Culex urichii	0	0	34	34	Forest	Principal	Rainy	01º48.562'	060º20.696'
15 to 18/11/21	8	31	Culex urichii	0	1	10	11	Peridomicile	Taxista	Rainy	01º47.315'	060º21.536'
15 to 18/11/21	8	32	Culex urichii	0	2	0	2	Forest edge	Taxista	Rainy	01°47.194´	060°21.325´
15 to 18/11/21	8	33	Culex urichii	1	1	0	2	Forest	Taxista	Rainy	01º47.376'	060º21.563'
15 to 18/11/21	8	35	Culex urichii	1	0	0	1	Forest edge	Taxista	Rainy	01º47.215'	060º21.885'
15 to 18/11/21	8	36	Culex urichii	0	1	0	1	Forest	Taxista	Rainy	01º47.151'	060º21.920'
15 to 18/11/21	8	40	Culex urichii	1	1	0	2	Peridomicile	Novo paraiso	Rainy	01º46.767'	060º19.332'
15 to 18/11/21	8	42	Culex urichii	12	12	31	55	Forest	Novo Paraiso	Rainy	01º46.732'	060º19.301'
15 to 18/11/21	8	47	Culex urichii	1	0	0	1	Forest edge	Samuel	Rainy	01º48.514'	060º19.020'
15 to 18/11/21	8	48	Culex urichii	2	3	0	5	Forest	Samuel	Rainy	01º48.474'	060º18.979'
15 to 18/11/21	8	50	Culex urichii	0	2	0	2	Forest edge	Samuel	Rainy	01º48.877'	060º19.136'
15 to 18/11/21	8	54	Culex urichii	3	1	15	19	Forest	Samuel	Rainy	01º49.040'	060º19.270'
15 to 18/11/21	8	56	Culex urichii	3	0	0	3	Forest edge	Gusmão	Rainy	01º48.311'	060º16.457'
15 to 18/11/21	8	57	Culex urichii	0	0	23	23	Forest	Gusmão	Rainy	01º48.450'	060º16.443'
15 to 18/11/21	8	58	Culex urichii	0	1	35	36	Peridomicile	Gusmão	Rainy	01º48.224'	060º16.422'
15 to 18/11/21	8	59	Culex urichii	3	1	6	10	Forest edge	Gusmão	Rainy	01º48.243'	060º16.453'
15 to 18/11/21	8	60	Culex urichii	1	0	57	58	Forest	Gusmão	Rainy	01º48.222'	060º16.426'
15 to 18/11/21	8	61	Culex urichii	2	0	38	40	Peridomicile	Gusmão	Rainy	01º48.454'	060º16.464'
15 to 18/11/21	8	65	Culex urichii	0	1	0	1	Forest edge	Gusmão	Rainy	01º48.616'	060º16.493'
15 to 18/11/21	8	66	Culex urichii	0	2	0	2	Forest	Gusmão	Rainy	01º48.617'	060º16.534'
15 to 18/11/21	8	67	Culex urichii	5	3	14	22	Peridomicile	Terra preta	Rainy	01º45.849'	060º17.125'
15 to 18/11/21	8	64	Toxorhynchites bambusicolus	1	0	0	1	Peridomicile	Gusmão	Rainy	01º48.616'	060º16.616'
15 to 18/11/21	8	69	Culex urichii	8	7	34	49	Forest	Terra preta	Rainy	01º48.243'	060º16.455'
15 to 18/11/21	8	64	Toxorhynchites haemorrhoidalis	1	2	0	3	Peridomicile	Gusmão	Rainy	01º48.616'	060º16.616'
15 to 18/11/21	8	72	Culex urichii	11	8	0	19	Forest	Principal	Rainy	01º47.617'	060º17.716'
15 to 18/11/21	8	73	Culex urichii	22	15	22	59	Peridomicile	principal	Rainy	01º48.409'	060º19.489'
15 to 18/11/21	8	74	Culex urichii	2	1	0	3	Forest edge	Principal	Rainy	01º48.588'	060º19.436'
15 to 18/11/21	8	68	Culex urichii	5	5	28	38	Forest edge	Terra preta	Rainy	01º45.844'	060º17.123'
15 to 18/11/21	8	71	Culex urichii	4	1	1	6	Forest edge	Principal	Rainy	01º47.596'	060º17.715'
15 to 18/11/21	8	71	Culex nigripalpus	1	8	0	9	Forest edge	Principal	Rainy	01º47.596'	060º17.715'
15 to 18/11/21	8	78	Culex urichii	12	8	3	23	Forest	Principal	Rainy	01º48.726'	060º20.457'
15 to 18/11/21	8	79	Culex urichii	2	6	0	8	Peridomicile	Principal	Rainy	01º48.609'	060º20.648'
15 to 18/11/21	8	80	Culex urichii	3	2	36	41	Forest edge	Principal	Rainy	01º48.606'	060º20.676'
15 to 18/11/21	8	81	Culex urichii	1	1	110	112	Forest	Principal	Rainy	01º48.579'	060º20.715'
15 to 18/11/21	8	82	Culex urichii	13	14	41	68	Peridomicile	Taxista	Rainy	01º48.268'	060º21.327'
15 to 18/11/21	8	83	Culex urichii	4	6	3	13	Forest edge	Taxista	Rainy	01º48.214'	060º21.287'
15 to 18/11/21	8	84	Culex urichii	7	3	30	40	Forest	Taxista	Rainy	01º48.204'	060º21.289'
15 to 18/11/21	8	85	Culex urichii	4	2	0	6	Peridomicile	Taxista	Rainy	01º47.310'	060º21.532'
15 to 18/11/21	8	75	Culex urichii	9	12	32	53	Forest	Principal	Rainy	01º48.580'	060º19.409'
15 to 18/11/21	8	87	Culex urichii	21	15	36	72	Forest	Taxista	Rainy	01º47.280'	060º21.883'
15 to 18/11/21	8	88	Culex urichii	1	0	30	31	Peridomicile	Taxista	Rainy	01º47.281'	060º21.885'
15 to 18/11/21	8	89	Culex urichii	1	0	2	3	Forest edge	Taxista	Rainy	01º47.132'	060º21.926'
15 to 18/11/21	8	90	Culex urichii	2	7	25	34	Forest	Taxista	Rainy	01º49.036'	060º19.056'
15 to 18/11/21	8	91	Culex urichii	2	2	0	4	Peridomicile	Novo paraiso	Rainy	01º46.598'	060º19.378'
15 to 18/11/21	8	92	Culex urichii	9	8	15	32	Forest edge	Novo paraiso	Rainy	01º46.565'	060º19.374'
15 to 18/11/21	8	93	Culex urichii	1	0	0	1	Forest	Novo paraiso	Rainy	01º46.561'	060º19.405'
15 to 18/11/21	8	94	Culex urichii	0	0	30	30	Peridomicile	Novo paraiso	Rainy	01º46.765'	060º19.313'
15 to 18/11/21	8	95	Culex urichii	0	1	28	29	Forest edge	Novo paraiso	Rainy	01º46.753'	060º19.308'
15 to 18/11/21	8	96	Culex urichii	1	0	6	7	Forest	Novo Paraiso	Rainy	01º46.733'	060º19.304'
15 to 18/11/21	8	75	Culex (Melanoconion) sp	1	1	0	2	Forest	Principal	Rainy	01º48.580'	060º19.409'
15 to 18/11/21	8	98	Culex urichii	3	0	50	53	Forest edge	Samuel	Rainy	01º48.415'	060º19.191'
15 to 18/11/21	8	99	Culex urichii	1	4	0	5	Forest	Samuel	Rainy	01º48.389'	060º19.219'
15 to 18/11/21	8	101	Culex urichii	1	2	9	12	Forest edge	Samuel	Rainy	01º48.512'	060º19.014
15 to 18/11/21	8	102	Culex urichii	7	3	36	46	Forest	Samuel	Rainy	01º48.473'	060º18.972
15 to 18/11/21	8	103	Culex urichii	1	0	0	1	Peridomicile	Samuel	Rainy	01º48.864'	060º19.071
15 to 18/11/21	8	104	Culex urichii	0	7	7	14	Forest edge	Samuel	Rainy	01º48.871'	060º19.140'
15 to 18/11/21	8	105	Culex urichii	1	2	31	34	Forest	Samuel	Rainy	01º48.879'	060º19.165'
15 to 18/11/21	8	108	Culex urichii	7	1	18	26	Forest	Samuel	Rainy	01º49.045'	060º19.268'
15 to 18/11/21	8	110	Culex urichii	2	4	9	15	Forest edge	Gusmão	Rainy	01º48.455'	060º16.455'
15 to 18/11/21	8	77	Culex urichii	4	5	9	18	Forest edge	Principal	Rainy	01º48.738'	060º20.408'
15 to 18/11/21	8	117	Culex urichii	3	1	0	4	Forest	Gusmão	Rainy	01º48.435'	060º16.496'
15 to 18/11/21	8	118	Culex urichii	1	0	0	1	Peridomicile	Gusmão	Rainy	01º48.633'	060º16.452'
15 to 18/11/21	8	120	Culex urichii	3	5	0	8	Forest	Gusmão	Rainy	01º48.612	060º16.516
15 to 18/11/21	8	123	Culex urichii	1	2	0	3	Forest	Terra preta	Rainy	01º45.849'	060º17.125'
15 to 18/11/21	8	132	Culex urichii	1	3	4	8	Forest	Principal	Rainy	01º48.702'	060º20.460'
15 to 18/11/21	8	141	Culex urichii	0	2	0	2	Forest	Taxista	Rainy	01º47.375'	060º21.561'
15 to 18/11/21	8	143	Culex urichii	1	1	0	2	Forest edge	Taxista	Rainy	01º47.218'	060º21.886'
15 to 18/11/21	8	144	Culex urichii	6	9	0	15	Forest	Taxista	Rainy	01º47.145'	060º21.924'
15 to 18/11/21	8	149	Culex urichii	2	2	2	6	Forest edge	Novo paraiso	Rainy	01º46.747'	060º19.308'
15 to 18/11/21	8	150	Culex urichii	1	0	0	1	Forest	Novo Paraiso	Rainy	01º46.731'	060º19.306'
15 to 18/11/21	8	156	Culex urichii	1	1	0	2	Forest	Samuel	Rainy	01º48.477'	060º18.969'
15 to 18/11/21	8	4	Culex (Melanoconion) sp	0	1	0	1	Peridomicile	Gusmão	Rainy	01º48.223'	060º16.425'
15 to 18/11/21	8	6	Culex (Melanoconion) sp	0	0	5	5	Forest	Gusmão	Rainy	01º48.210'	060º16.468'
15 to 18/11/21	8	12	Culex (Melanoconion) sp	4	2	0	6	Forest	Gusmão	Rainy	01º49.038	060º 19.060
15 to 18/11/21	8	13	Culex (Melanoconion) sp	2	6	0	8	Peridomicile	Terra preta	Rainy	01º45.856'	060º17.145'
15 to 18/11/21	8	13	Sabethes bipartipes	2	0	0	2	Peridomicile	Terra preta	Rainy	01º45.856'	060º17.145'
15 to 18/11/21	8	14	Culex (Melanoconion) sp	2	1	0	3	Forest edge	Terra preta	Rainy	01º45.843'	060º17.118'
15 to 18/11/21	8	17	Culex (Melanoconion) sp	1	0	0	1	Forest edge	Principal	Rainy	01º47.596'	060º17.715'
15 to 18/11/21	8	18	Culex (Melanoconion) sp	1	2	0	3	Forest	Principal	Rainy	01º47.613'	060º17.714'
15 to 18/11/21	8	23	Culex (Melanoconion) sp	2	0	2	4	Forest edge	Principal	Rainy	01º48.687'	060º20.449'
15 to 18/11/21	8	26	Culex (Melanoconion) sp	1	0	0	1	Forest edge	Principal	Rainy	01º48.601'	060º20.675'
15 to 18/11/21	8	29	Culex (Melanoconion) sp	4	0	0	4	Forest edge	Taxista	Rainy	01º48.214'	060º21.282'
15 to 18/11/21	8	30	Culex (Melanoconion) sp	1	1	0	2	Forest	Taxista	Rainy	01º48.203'	060º21.294'
15 to 18/11/21	8	31	Culex (Melanoconion) sp	5	3	1	9	Peridomicile	Taxista	Rainy	01º47.315'	060º21.536'
15 to 18/11/21	8	33	Culex (Melanoconion) sp	3	1	0	4	Forest	Taxista	Rainy	01º47.376'	060º21.563'
15 to 18/11/21	8	35	Culex (Melanoconion) sp	2	6	0	8	Forest edge	Taxista	Rainy	01º47.215'	060º21.885'
15 to 18/11/21	8	36	Culex (Melanoconion) sp	1	0	0	1	Forest	Taxista	Rainy	01º47.151'	060º21.920'
15 to 18/11/21	8	36	Toxorhynchites haemorrhoidalis	1	0	0	1	Forest	Taxista	Rainy	01º47.151'	060º21.920'
15 to 18/11/21	8	40	Culex (Melanoconion) sp	2	3	0	5	Peridomicile	Novo paraiso	Rainy	01º46.767'	060º19.332'
15 to 18/11/21	8	43	Culex (Melanoconion) sp	2	0	0	2	Peridomicile	Samuel	Rainy	01º48.401'	060º19.181'
15 to 18/11/21	8	44	Culex (Melanoconion) sp	3	0	0	3	Forest edge	Samuel	Rainy	01º48.408'	060º19.189'
15 to 18/11/21	8	45	Culex (Melanoconion) sp	4	3	0	7	Forest	Samuel	Rainy	01º48.388'	060º19.219'
15 to 18/11/21	8	47	Culex (Melanoconion) sp	3	3	0	6	Forest edge	Samuel	Rainy	01º48.514'	060º19.020'
15 to 18/11/21	8	47	Toxorhynchites haemorrhoidalis	0	1	0	1	Forest edge	Samuel	Rainy	01º48.514'	060º19.020'
15 to 18/11/21	8	48	Culex (Melanoconion) sp	2	4	1	7	Forest	Samuel	Rainy	01º48.474'	060º18.979'
15 to 18/11/21	8	51	Culex (Melanoconion) sp	3	2	0	5	Forest	Samuel	Rainy	01º48.877'	060º19.166'
15 to 18/11/21	8	53	Culex (Melanoconion) sp	0	0	1	1	Forest edge	Samuel	Rainy	01º49.010'	060º19.174'
15 to 18/11/21	8	54	Culex (Melanoconion) sp	3	1	4	8	Forest	Samuel	Rainy	01º49.040'	060º19.270'
15 to 18/11/21	8	72	Culex (Melanoconion) sp	0	2	0	2	Forest	Principal	Rainy	01º47.617'	060º17.716'
15 to 18/11/21	8	86	Culex urichii	2	1	88	91	Forest edge	Taxista	Rainy	01°47.177´	060°21.328´
15 to 18/11/21	8	78	Culex (Melanoconion) sp	4	1	0	5	Forest	Principal	Rainy	01º48.726'	060º20.457'
15 to 18/11/21	8	82	Culex (Melanoconion) sp	0	3	0	3	Peridomicile	Taxista	Rainy	01º48.268'	060º21.327'
15 to 18/11/21	8	83	Culex (Melanoconion) sp	0	1	0	1	Forest edge	Taxista	Rainy	01º48.214'	060º21.287'
15 to 18/11/21	8	86	Culex (Melanoconion) sp	2	1	0	3	Forest edge	Taxista	Rainy	01°47.177´	060°21.328´
15 to 18/11/21	8	86	Toxorhynchites bambusicolus	1	0	0	1	Forest edge	Taxista	Rainy	01°47.177´	060°21.328´
15 to 18/11/21	8	98	Culex (Melanoconion) sp	2	2	1	5	Forest edge	Samuel	Rainy	01º48.415'	060º19.191'
15 to 18/11/21	8	102	Culex (Melanoconion) sp	3	3	1	7	Forest	Samuel	Rainy	01º48.473'	060º18.972
15 to 18/11/21	8	105	Culex (Melanoconion) sp	0	1	0	1	Forest	Samuel	Rainy	01º48.879'	060º19.165'
15 to 18/11/21	8	107	Culex (Melanoconion) sp	0	0	1	1	Forest edge	Samuel	Rainy	01º49.009'	060º19.182
15 to 18/11/21	8	110	Culex (Melanoconion) sp	2	1	0	3	Forest edge	Gusmão	Rainy	01º48.455'	060º16.455'
15 to 18/11/21	8	111	Culex (Melanoconion) sp	2	0	0	2	Forest	Gusmão	Rainy	01º48.300'	060º16.516'
15 to 18/11/21	8	112	Culex (Melanoconion) sp	0	2	0	2	Peridomicile	Gusmão	Rainy	01º48.221'	060º16.420'
15 to 18/11/21	8	117	Culex (Melanoconion) sp	1	0	0	1	Forest	Gusmão	Rainy	01º48.435'	060º16.496'
15 to 18/11/21	8	121	Culex (Melanoconion) sp	5	0	0	5	Peridomicile	Terra preta	Rainy	01º45.866'	060º17.149'
15 to 18/11/21	8	122	Culex (Melanoconion) sp	2	5	0	7	Forest edge	Terra preta	Rainy	01º45.845'	060º17.118'
15 to 18/11/21	8	123	Culex (Melanoconion) sp	0	1	0	1	Forest	Terra preta	Rainy	01º45.849'	060º17.125'
15 to 18/11/21	8	125	Culex (Melanoconion) sp	1	1	0	2	Forest edge	Principal	Rainy	01º48.611'	060º20.655'
15 to 18/11/21	8	126	Culex (Melanoconion) sp	2	1	0	3	Forest	Principal	Rainy	01º47.613	060º17.716
15 to 18/11/21	8	128	Culex (Melanoconion) sp	10	5	1	16	Forest edge	Principal	Rainy	01º48.591'	060º19.440'
15 to 18/11/21	8	129	Culex (Melanoconion) sp	0	0	1	1	Forest	Principal	Rainy	01º48.583'	060º19.408'
15 to 18/11/21	8	131	Culex (Melanoconion) sp	6	3	7	16	Forest edge	Principal	Rainy	01º48.688'	060º20.453'
15 to 18/11/21	8	132	Culex (Melanoconion) sp	0	0	2	2	Forest	Principal	Rainy	01º48.702'	060º20.460'
15 to 18/11/21	8	132	Toxorhynchites haemorrhoidalis	0	1	0	1	Forest	Principal	Rainy	01º48.702'	060º20.460'
15 to 18/11/21	8	135	Culex (Melanoconion) sp	11	6	0	17	Forest	Principal	Rainy	01º48.563'	060º20.694'
15 to 18/11/21	8	140	Culex (Melanoconion) sp	1	0	0	1	Forest edge	Taxista	Rainy	01°47.179´	060°21.327´
15 to 18/11/21	8	145	Culex (Melanoconion) sp	2	0	0	2	Peridomicile	Novo paraiso	Rainy	01º46.600'	060º19.377'
15 to 18/11/21	8	145	Sabethes bipartipes	0	1	0	1	Peridomicile	Novo paraiso	Rainy	01º46.600'	060º19.377'
15 to 18/11/21	8	147	Culex (Melanoconion) sp	2	1	0	3	Forest	Novo paraiso	Rainy	01º46.564'	060º19.397'
15 to 18/11/21	8	149	Culex (Melanoconion) sp	0	3	4	7	Forest edge	Novo paraiso	Rainy	01º46.747'	060º19.308'
15 to 18/11/21	8	150	Culex (Melanoconion) sp	1	0	0	1	Forest	Novo Paraiso	Rainy	01º46.731'	060º19.306'
15 to 18/11/21	8	153	Culex (Melanoconion) sp	6	6	0	12	Forest	Samuel	Rainy	01º48.399'	060º19.210'
15 to 18/11/21	8	153	Toxorhynchites bambusicolus	1	0	0	1	Forest	Samuel	Rainy	01º48.399'	060º19.210'
15 to 18/11/21	8	155	Culex (Melanoconion) sp	4	2	1	7	Forest edge	Samuel	Rainy	01º48.473'	060º18.978'
15 to 18/11/21	8	155	Toxorhynchites haemorrhoidalis	0	1	0	1	Forest edge	Samuel	Rainy	01º48.473'	060º18.978'
15 to 18/11/21	8	159	Culex (Melanoconion) sp	4	4	0	8	Forest	Samuel	Rainy	01º48.874'	060º19.166'
15 to 18/11/21	8	162	Culex (Melanoconion) sp	1	1	0	2	Forest	Samuel	Rainy	01º49.042'	060º19.265'
15 to 18/11/21	8	107	Culex quinquefasciatus	15	6	0	21	Forest edge	Samuel	Rainy	01º49.009'	060º19.182
15 to 18/11/21	8	2	Haemagogus janthinomys	1	0	0	1	Forest edge	Gusmão	Rainy	01º48.308'	060º16.462'
15 to 18/11/21	8	4	Haemagogus janthinomys	1	0	0	1	Peridomicile	Gusmão	Rainy	01º48.223'	060º16.425'
15 to 18/11/21	8	5	Haemagogus janthinomys	3	1	0	4	Forest edge	Gusmão	Rainy	01º48.240'	060º16.460'
15 to 18/11/21	8	20	Haemagogus janthinomys	4	1	0	5	Forest edge	Principal	Rainy	01º48.585'	060º19.440'
15 to 18/11/21	8	31	Haemagogus janthinomys	2	1	0	3	Peridomicile	Taxista	Rainy	01º47.315'	060º21.536'
15 to 18/11/21	8	33	Haemagogus janthinomys	1	1	0	2	Forest	Taxista	Rainy	01º47.376'	060º21.563'
15 to 18/11/21	8	38	Haemagogus janthinomys	1	1	0	2	Forest edge	Novo paraiso	Rainy	01º46.569'	060º19.380'
15 to 18/11/21	8	38	Toxorhynchites haemorrhoidalis	0	1	0	1	Forest edge	Novo paraiso	Rainy	01º46.569'	060º19.380'
15 to 18/11/21	8	41	Haemagogus janthinomys	2	2	0	4	Forest edge	Novo paraiso	Rainy	01º46.746'	060º19.303'
15 to 18/11/21	8	54	Haemagogus janthinomys	1	0	0	1	Forest	Samuel	Rainy	01º49.040'	060º19.270'
15 to 18/11/21	8	82	Haemagogus janthinomys	0	1	0	1	Peridomicile	Taxista	Rainy	01º48.268'	060º21.327'
15 to 18/11/21	8	110	Haemagogus janthinomys	2	4	0	6	Forest edge	Gusmão	Rainy	01º48.455'	060º16.455'
15 to 18/11/21	8	112	Haemagogus janthinomys	1	0	0	1	Peridomicile	Gusmão	Rainy	01º48.221'	060º16.420'
15 to 18/11/21	8	119	Haemagogus janthinomys	2	1	0	3	Forest edge	Gusmão	Rainy	01º48.618'	060º16.494'
15 to 18/11/21	8	122	Haemagogus janthinomys	2	0	0	2	Forest edge	Terra preta	Rainy	01º45.845'	060º17.118'
15 to 18/11/21	8	130	Haemagogus janthinomys	9	5	0	14	Peridomicile	Principal	Rainy	01º48.634'	060º20.409'
15 to 18/11/21	8	136	Haemagogus janthinomys	3	2	0	5	Peridomicile	Taxista	Rainy	01º48.248'	060º21.350'
15 to 18/11/21	8	141	Haemagogus janthinomys	0	1	0	1	Forest	Taxista	Rainy	01º47.375'	060º21.561'
15 to 18/11/21	8	150	Haemagogus janthinomys	1	0	0	1	Forest	Novo Paraiso	Rainy	01º46.731'	060º19.306'
15 to 18/11/21	8	150	Toxorhynchites haemorrhoidalis	0	2	0	2	Forest	Novo Paraiso	Rainy	01º46.731'	060º19.306'
15 to 18/11/21	8	151	Haemagogus janthinomys	1	3	0	4	Peridomicile	Samuel	Rainy	01º48.400'	060º19.183'
15 to 18/11/21	8	158	Haemagogus janthinomys	0	1	0	1	Forest edge	Samuel	Rainy	01º48.875'	060º19.135'
15 to 18/11/21	8	159	Haemagogus janthinomys	0	1	0	1	Forest	Samuel	Rainy	01º48.874'	060º19.166'
15 to 18/11/21	8	14	Haemagogus leucocelaenus	1	0	0	1	Forest edge	Terra preta	Rainy	01º45.843'	060º17.118'
15 to 18/11/21	8	97	Culex urichii	1	3	8	12	Peridomicile	Samuel	Rainy	01º48.406'	060º19.181'
15 to 18/11/21	8	115	Haemagogus leucocelaenus	1	0	0	1	Peridomicile	Gusmão	Rainy	01º48.447'	060º16.465'
15 to 18/11/21	8	119	Haemagogus leucocelaenus	1	0	0	1	Forest edge	Gusmão	Rainy	01º48.618'	060º16.494'
15 to 18/11/21	8	122	Haemagogus leucocelaenus	0	4	0	4	Forest edge	Terra preta	Rainy	01º45.845'	060º17.118'
15 to 18/11/21	8	125	Haemagogus leucocelaenus	1	0	0	1	Forest edge	Principal	Rainy	01º48.611'	060º20.655'
15 to 18/11/21	8	137	Haemagogus leucocelaenus	1	0	0	1	Forest edge	Taxista	Rainy	01º48.219'	060º21.278'
15 to 18/11/21	8	1	Limatus durhamii	12	0	0	12	Peridomicile	Gusmão	Rainy	01º48.306'	060º16.424'
15 to 18/11/21	8	142	Sabethes bipartipes	1	1	0	2	Peridomicile	Taxista	Rainy	01º47.291'	060º21.901'
15 to 18/11/21	8	146	Sabethes bipartipes	1	1	0	2	Forest edge	Novo paraiso	Rainy	01º46.569'	060º19.379'
15 to 18/11/21	8	46	Sabethes bipartipes	0	2	0	2	Peridomicile	Samuel	Rainy	01º48.525'	060º19.089'
15 to 18/11/21	8	4	Limatus durhamii	4	1	0	5	Peridomicile	Gusmão	Rainy	01º48.223'	060º16.425'
15 to 18/11/21	8	7	Limatus durhamii	0	3	0	3	Peridomicile	Gusmão	Rainy	01º48.454'	060º16.437'
11 to 15/10/21	7	7	Toxorhynchites haemorrhoidalis	0	1	0	1	Peridomicile	Gusmão	Dry	01º48.454'	060º16.437'
15 to 18/11/21	8	25	Limatus durhamii	0	1	0	1	Peridomicile	Principal	Rainy	01º48.611'	060º20.655'
15 to 18/11/21	8	28	Limatus durhamii	0	1	0	1	Peridomicile	Taxista	Rainy	01º48.265'	060º21.352'
15 to 18/11/21	8	28	Sabethes glaucodaemon	0	1	0	1	Peridomicile	Taxista	Rainy	01º48.265'	060º21.352'
15 to 18/11/21	8	41	Limatus durhamii	0	1	0	1	Forest edge	Novo paraiso	Rainy	01º46.746'	060º19.303'
15 to 18/11/21	8	43	Limatus durhamii	2	0	0	2	Peridomicile	Samuel	Rainy	01º48.401'	060º19.181'
15 to 18/11/21	8	43	Wyeomyia sp4	2	0	0	2	Peridomicile	Samuel	Rainy	01º48.401'	060º19.181'
15 to 18/11/21	8	61	Limatus durhamii	0	1	0	1	Peridomicile	Gusmão	Rainy	01º48.454'	060º16.464'
15 to 18/11/21	8	70	Limatus durhamii	6	5	0	11	Peridomicile	Principal	Rainy	01º47.548'	060º17.698'
15 to 18/11/21	8	72	Limatus durhamii	4	5	0	9	Forest	Principal	Rainy	01º47.617'	060º17.716'
15 to 18/11/21	8	79	Limatus durhamii	2	4	0	6	Peridomicile	Principal	Rainy	01º48.609'	060º20.648'
15 to 18/11/21	8	79	Toxorhynchites haemorrhoidalis	1	0	0	1	Peridomicile	Principal	Rainy	01º48.609'	060º20.648'
15 to 18/11/21	8	88	Limatus durhamii	0	3	0	3	Peridomicile	Taxista	Rainy	01º47.281'	060º21.885'
15 to 18/11/21	8	92	Limatus durhamii	0	1	0	1	Forest edge	Novo paraiso	Rainy	01º46.565'	060º19.374'
15 to 18/11/21	8	99	Limatus durhamii	1	0	0	1	Forest	Samuel	Rainy	01º48.389'	060º19.219'
15 to 18/11/21	8	103	Limatus durhamii	1	1	0	2	Peridomicile	Samuel	Rainy	01º48.864'	060º19.071
15 to 18/11/21	8	104	Limatus durhamii	0	1	0	1	Forest edge	Samuel	Rainy	01º48.871'	060º19.140'
15 to 18/11/21	8	147	Limatus durhamii	0	1	0	1	Forest	Novo paraiso	Rainy	01º46.564'	060º19.397'
15 to 18/11/21	8	2	Limatus flavisetosus	0	1	0	1	Forest edge	Gusmão	Rainy	01º48.308'	060º16.462'
15 to 18/11/21	8	3	Limatus flavisetosus	0	1	0	1	Forest	Gusmão	Rainy	01º48.302'	060º16.514'
15 to 18/11/21	8	20	Limatus flavisetosus	4	1	0	5	Forest edge	Principal	Rainy	01º48.585'	060º19.440'
15 to 18/11/21	8	23	Limatus flavisetosus	1	0	0	1	Forest edge	Principal	Rainy	01º48.687'	060º20.449'
15 to 18/11/21	8	26	Limatus flavisetosus	1	0	0	1	Forest edge	Principal	Rainy	01º48.601'	060º20.675'
15 to 18/11/21	8	45	Limatus flavisetosus	1	1	0	2	Forest	Samuel	Rainy	01º48.388'	060º19.219'
15 to 18/11/21	8	70	Limatus flavisetosus	1	0	0	1	Peridomicile	Principal	Rainy	01º47.548'	060º17.698'
15 to 18/11/21	8	82	Limatus flavisetosus	5	3	0	8	Peridomicile	Taxista	Rainy	01º48.268'	060º21.327'
15 to 18/11/21	8	2	Limatus pseudomethysticus	4	0	0	4	Forest edge	Gusmão	Rainy	01º48.308'	060º16.462'
15 to 18/11/21	8	20	Limatus pseudomethysticus	2	0	0	2	Forest edge	Principal	Rainy	01º48.585'	060º19.440'
15 to 18/11/21	8	20	Ochlerotatus argyrothorax	0	1	0	1	Forest edge	Principal	Rainy	01º48.585'	060º19.440'
15 to 18/11/21	8	82	Limatus pseudomethysticus	1	1	0	2	Peridomicile	Taxista	Rainy	01º48.268'	060º21.327'
15 to 18/11/21	8	82	Limatus durhamii	0	1	0	1	Peridomicile	Taxista	Rainy	01º48.268'	060º21.327'
15 to 18/11/21	8	16	Ochlerotatus argyrothorax	1	0	0	1	Peridomicile	Principal	Rainy	01º47.552	060º17.706'
15 to 18/11/21	8	80	Ochlerotatus argyrothorax	4	1	0	5	Forest edge	Principal	Rainy	01º48.606'	060º20.676'
15 to 18/11/21	8	108	Ochlerotatus argyrothorax	1	0	0	1	Forest	Samuel	Rainy	01º49.045'	060º19.268'
15 to 18/11/21	8	65	Orthopodomyia fascipes	0	0	1	1	Forest edge	Gusmão	Rainy	01º48.616'	060º16.493'
15 to 18/11/21	8	69	Orthopodomyia fascipes	1	1	1	3	Forest	Terra preta	Rainy	01º48.243'	060º16.455'
15 to 18/11/21	8	87	Orthopodomyia fascipes	0	0	12	12	Forest	Taxista	Rainy	01º47.280'	060º21.883'
15 to 18/11/21	8	98	Orthopodomyia fascipes	0	0	2	2	Forest edge	Samuel	Rainy	01º48.415'	060º19.191'
15 to 18/11/21	8	144	Orthopodomyia fascipes	3	3	0	6	Forest	Taxista	Rainy	01º47.145'	060º21.924'
15 to 18/11/21	8	44	Sabethes glaucodaemon	1	0	0	1	Forest edge	Samuel	Rainy	01º48.408'	060º19.189'
15 to 18/11/21	8	100	Sabethes glaucodaemon	2	1	0	3	Peridomicile	Samuel	Rainy	01º48.530'	060º19.095
15 to 18/11/21	8	158	Sabethes glaucodaemon	1	0	0	1	Forest edge	Samuel	Rainy	01º48.875'	060º19.135'
15 to 18/11/21	8	113	Wyeomyia sp2	1	1	0	2	Forest edge	Gusmão	Rainy	01º48.240'	060º16.467'
15 to 18/11/21	8	30	Toxorhynchites bambusicolus	0	1	0	1	Forest	Taxista	Rainy	01º48.203'	060º21.294'
15 to 18/11/21	8	97	Culex (Melanoconion) sp	4	6	0	10	Peridomicile	Samuel	Rainy	01º48.406'	060º19.181'
15 to 18/11/21	8	97	Toxorhynchites haemorrhoidalis	0	1	0	1	Peridomicile	Samuel	Rainy	01º48.406'	060º19.181'
15 to 18/11/21	8	104	Toxorhynchites bambusicolus	0	1	0	1	Forest edge	Samuel	Rainy	01º48.871'	060º19.140'
15 to 18/11/21	8	110	Toxorhynchites bambusicolus	1	0	0	1	Forest edge	Gusmão	Rainy	01º48.455'	060º16.455'
15 to 18/11/21	8	149	Toxorhynchites bambusicolus	1	0	0	1	Forest edge	Novo paraiso	Rainy	01º46.747'	060º19.308'
15 to 18/11/21	8	4	Toxorhynchites haemorrhoidalis	1	0	0	1	Peridomicile	Gusmão	Rainy	01º48.223'	060º16.425'
15 to 18/11/21	8	10	Toxorhynchites haemorrhoidalis	0	1	0	1	Peridomicile	Gusmão	Rainy	01º48.634'	060º16.455'
15 to 18/11/21	8	16	Toxorhynchites haemorrhoidalis	0	1	0	1	Peridomicile	Principal	Rainy	01º47.552	060º17.706'
15 to 18/11/21	8	21	Toxorhynchites haemorrhoidalis	0	2	0	2	Forest	Principal	Rainy	01º48.585'	060º19.409'
15 to 18/11/21	8	65	Toxorhynchites haemorrhoidalis	1	0	0	1	Forest edge	Gusmão	Rainy	01º48.616'	060º16.493'
15 to 18/11/21	8	85	Toxorhynchites haemorrhoidalis	0	1	0	1	Peridomicile	Taxista	Rainy	01º47.310'	060º21.532'
15 to 18/11/21	8	91	Toxorhynchites haemorrhoidalis	0	3	0	3	Peridomicile	Novo paraiso	Rainy	01º46.598'	060º19.378'
15 to 18/11/21	8	92	Toxorhynchites haemorrhoidalis	0	1	0	1	Forest edge	Novo paraiso	Rainy	01º46.565'	060º19.374'
15 to 18/11/21	8	94	Toxorhynchites haemorrhoidalis	1	0	0	1	Peridomicile	Novo paraiso	Rainy	01º46.765'	060º19.313'
15 to 18/11/21	8	95	Toxorhynchites haemorrhoidalis	2	1	0	3	Forest edge	Novo paraiso	Rainy	01º46.753'	060º19.308'
15 to 18/11/21	8	96	Toxorhynchites haemorrhoidalis	0	1	0	1	Forest	Novo Paraiso	Rainy	01º46.733'	060º19.304'
15 to 18/11/21	8	96	Wyeomyia sp1	2	0	0	2	Forest	Novo Paraiso	Rainy	01º46.733'	060º19.304'
15 to 18/11/21	8	106	Toxorhynchites haemorrhoidalis	1	1	0	2	Peridomicile	Samuel	Rainy	01º49.022'	060º19.150'
15 to 18/11/21	8	116	Culex urichii	0	0	50	50	Forest edge	Gusmão	Rainy	01º48.457'	060º16.465'
15 to 18/11/21	8	157	Toxorhynchites haemorrhoidalis	1	0	0	1	Peridomicile	Samuel	Rainy	01º48.871'	060º19.073'
15 to 18/11/21	8	95	Trichoprosopon digitatum	2	0	0	2	Forest edge	Novo paraiso	Rainy	01º46.753'	060º19.308'
20 to 24/09/21	6	139	Toxorhynchites haemorrhoidalis	1	0	0	1	Peridomicile	Taxista	Dry	01º47.292'	060º21.536'
15 to 18/11/21	8	115	Trichoprosopon digitatum	1	0	0	1	Peridomicile	Gusmão	Rainy	01º48.447'	060º16.465'
15 to 18/11/21	8	117	Trichoprosopon digitatum	14	10	0	24	Forest	Gusmão	Rainy	01º48.435'	060º16.496'
15 to 18/11/21	8	122	Wyeomyia aponoroma	1	0	0	1	Forest edge	Terra preta	Rainy	01º45.845'	060º17.118'
15 to 18/11/21	8	139	Sabethes albiprivus	1	0	0	1	Peridomicile	Taxista	Rainy	01º47.292'	060º21.536'
15 to 18/11/21	8	111	Toxorhynchites haemorrhoidalis	0	1	0	1	Forest	Gusmão	Rainy	01º48.300'	060º16.516'
15 to 18/11/21	8	53	Sabethes glaucodaemon	0	1	0	1	Forest edge	Samuel	Rainy	01º49.010'	060º19.174'
15 to 18/11/21	8	104	Toxorhynchites haemorrhoidalis	0	1	0	1	Forest edge	Samuel	Rainy	01º48.871'	060º19.140'
